# Supplementary material for: Transcript and protein profiling identify candidate gene sets of potential adaptive significance in New Zealand Pachycladon
Source: BMC Evol Biol. 2010 May 20;10:151. doi: 10.1186/1471-2148-10-151 (PMC2886070; doi:10.1186/1471-2148-10-151)
Supplement: Additional file 1 — Table S1. Table S1 summarises expression statistics for differentially expressed transcripts and proteins. Six worksheets contain details on up-regulated transcripts and proteins in P. cheesemanii, P. exile and P. novae-zelandiae, respectively. [file 1471-2148-10-151-S1.XLS]

## Sheet: T_CH
Table S1
Expression statistics for differentially expressed transcripts in P. cheesemanii
CH up EX+NZ down (371 transcripts)						CH down EX+NZ up (74 transcripts)						CH up EX down (69 transcripts)						CH up NZ down (936 transcripts)
ID	Locus	Description	logFC	adj.P.Val		ID	Locus	Description	logFC	adj.P.Val		ID	Locus	Description	logFC	adj.P.Val		ID	Locus	Description	logFC	adj.P.Val
A025060_01	At3g44300	nitrilase 2 (NIT2) identical to SP|P32962 Nitrilase 2 (EC 3.5.5.1) {Arabidopsis thaliana}	2.23595	2.82395e-08		A022039_01	At3g26450	major latex protein (MLP)-related	-2.05761	7.02211e-09		A018574_01	At5g16160	expressed protein	1.94291	1.76701e-05		A025060_01	At3g44300	nitrilase 2 (NIT2) identical to SP|P32962 Nitrilase 2 (EC 3.5.5.1) {Arabidopsis thaliana}	2.77351	1.59223e-09
A005164_01	At3g44310	nitrilase 1	2.34599	3.41654e-07		A021403_01	At3g26460	major latex protein (MLP)-related	-2.74334	1.23972e-07		A004408_01	At1g49500	expressed protein	1.74395	2.417e-05		A005164_01	At3g44310	nitrilase 1	2.90666	2.07561e-08
A018574_01	At5g16160	expressed protein	1.87188	1.87966e-06		A009255_01	At3g22240	expressed protein	-1.51671	2.83266e-07		A025060_01	At3g44300	nitrilase 2 (NIT2) identical to SP|P32962 Nitrilase 2 (EC 3.5.5.1) {Arabidopsis thaliana}	1.69839	5.46309e-05		A019032_01	At5g66530	aldose 1-epimerase family protein similar to apospory-associated protein C; APOC [Chlamydomonas reinhardtii] GI:6970044; contains Pfam profile PF01263: Aldose 1-epimerase	2.32576	3.53715e-08
A019750_01	At1g09660	KH domain quaking protein, putative	1.42693	2.86684e-06		A005008_01	At1g60680	aldo/keto reductase family protein contains Pfam profile PF00248: oxidoreductase, aldo/keto reductase family	-1.80868	1.40651e-06		A019750_01	At1g09660	KH domain quaking protein, putative	1.41822	5.46309e-05		A022457_01	At4g11640	serine racemase, putative similar to serine racemase [Mus musculus] GI:6448865; contains Pfam profile PF00291: Pyridoxal-phosphate dependent enzyme	3.41514	6.11288e-08
A007627_01	At2g42220	rhodanese-like domain-containing protein contains rhodanese-like domain PF:00581	1.85479	5.23186e-06		A021051_01	At2g21660	glycine-rich RNA-binding protein (AtGRP7)	-1.27163	2.50678e-06		A011007_01	At3g11930	universal stress protein (USP) family protein similar to ER6 protein GB:AAD46412 GI:5669654 from [Lycopersicon esculentum]; contains Pfam profile PF00582: universal stress protein family	2.55458	0.000100653		A020197_01	At4g01310	ribosomal protein L5 family protein contains Pfam profiles PF00673: ribosomal L5P family C-terminus, PF00281: ribosomal protein L5	1.90214	4.39786e-07
A025487_01		Arabidopsis thaliana myo-inositol 1-phosphate synthase isozyme-2 mRNA, complete cds	1.98148	1.42711e-05		A020967_01	At1g54000	myrosinase-associated protein, putative similar to myrosinase-associated proteins GI:1769968, GI:1769970, GI:1216391, GI:1216389 from [Brassica napus]; contains Pfam profile PF00657: GDSL-like Lipase/Acylhydrolase; contains 1 predicted transmembrane domai	-1.66563	1.87461e-05		A007627_01	At2g42220	rhodanese-like domain-containing protein contains rhodanese-like domain PF:00581	1.65434	0.000316588		A025487_01		Arabidopsis thaliana myo-inositol 1-phosphate synthase isozyme-2 mRNA, complete cds	2.50727	4.77475e-07
A020197_01	At4g01310	ribosomal protein L5 family protein contains Pfam profiles PF00673: ribosomal L5P family C-terminus, PF00281: ribosomal protein L5	1.48122	1.46262e-05		A024038_01	At1g75280	isoflavone reductase, putative identical to SP|P52577 Isoflavone reductase homolog P3 (EC 1.3.1.-) {Arabidopsis thaliana}; contains Pfam profile PF02716: isoflavone reductase	-1.94314	4.57513e-05		A018006_01	At5g24780	vegetative storage protein 1 (VSP1) identical to SP|O49195 Vegetative storage protein 1 precursor {Arabidopsis thaliana}; contains Pfam profile PF03767: HAD superfamily (subfamily IIIB) phosphatase	2.07369	0.000423209		A013000_01	At4g34350	LytB family protein contains Pfam profile: PF02401 LytB protein	2.54785	5.26872e-07
A022457_01	At4g11640	serine racemase, putative similar to serine racemase [Mus musculus] GI:6448865; contains Pfam profile PF00291: Pyridoxal-phosphate dependent enzyme	2.28228	2.55938e-05		A021230_01	At3g49580	expressed protein	-1.07192	5.47687e-05		A005164_01	At3g44310	nitrilase 1	1.78533	0.000443291		A024514_01	At4g35090	catalase 2 identical to catalase 2 SP:P25819, GI:17865693 from [Arabidopsis thaliana]	2.10891	9.59988e-07
A020052_01	At4g16980	arabinogalactan-protein family similar to arabinogalactan protein [Arabidopsis thaliana] gi|10880495|gb|AAG24277; contains proline-rich extensin domains, INTERPRO:IPR002965	1.53778	2.55938e-05		A021287_01	At4g12490	protease inhibitor/seed storage/lipid transfer protein (LTP) family	-2.19359	8.33918e-05		A018055_01	At5g05240	expressed protein similar to unknown protein (gb AAD32815.2)	1.87362	0.000503404		A005726_01	At3g62030	peptidyl-prolyl cis-trans isomerase, chloroplast / cyclophilin / rotamase / cyclosporin A-binding protein (ROC4) identical to peptidyl-prolyl cis-trans isomerase, chloroplast precursor, PPIase (cyclophilin, cyclosporin A-binding protein) [Arabidopsis thal	2.753	1.61224e-06
A021237_01	At3g55240	expressed protein	2.16337	2.68153e-05		A024102_01	At1g17170	glutathione S-transferase, putative One of three repeated putative glutathione transferases. 72% identical to glutathione transferase [Arabidopsis thaliana] (gi|4006934)	-1.89847	8.40871e-05		A022219_01	At3g63350	heat shock transcription factor family protein contains Pfam profile: PF00447 HSF-type DNA-binding domain	1.26169	0.000650174		A001699_01	At1g64390	endo-1,4-beta-glucanase, putative / cellulase, putative similar to endo-beta-1,4-glucanase GI:4972236 from [Fragaria x ananassa] (Plant Mol. Biol. 40, 323-332 (1999))	2.26995	1.98633e-06
A019032_01	At5g66530	aldose 1-epimerase family protein similar to apospory-associated protein C; APOC [Chlamydomonas reinhardtii] GI:6970044; contains Pfam profile PF01263: Aldose 1-epimerase	1.47428	4.57513e-05		A021796_01	At3g05880	hydrophobic protein (RCI2A) / low temperature and salt responsive protein (LTI6A) identical to SP|Q9ZNQ7 Hydrophobic protein RCI2A (Low temperature and salt responsive protein LTI6A) {Arabidopsis thaliana}	-1.23802	8.85826e-05		A019008_01	At5g42510	disease resistance-responsive family protein similar to disease resistance response protein 206-d [Pisum sativum] gi|508844|gb|AAB18669	1.64336	0.00213882		A007627_01	At2g42220	rhodanese-like domain-containing protein contains rhodanese-like domain PF:00581	2.05523	2.2278e-06
A020013_01	At4g37800	xyloglucan:xyloglucosyl transferase, putative / xyloglucan endotransglycosylase, putative / endo-xyloglucan transferase, putative similar to N-terminal partial sequence of endo-xyloglucan transferase GI:2244732 from [Gossypium hirsutum]	1.38433	5.47687e-05		A020017_01	At5g09530	hydroxyproline-rich glycoprotein family protein contains proline-rich extensin domains, INTERPRO:IPR002965	-1.44192	0.000154523		A013457_01	At4g03060	2-oxoglutarate-dependent dioxygenase, putative (AOP2) nearly identical to GI:16118891; contains Pfam profile PF03171: 2OG-Fe(II) oxygenase superfamily domain. The gene sequence is frameshifted, this could be a pseudogene or a sequencing error may exist; i	1.52427	0.00406505		A021237_01	At3g55240	expressed protein	2.72377	2.27139e-06
A005726_01	At3g62030	peptidyl-prolyl cis-trans isomerase, chloroplast / cyclophilin / rotamase / cyclosporin A-binding protein (ROC4) identical to peptidyl-prolyl cis-trans isomerase, chloroplast precursor, PPIase (cyclophilin, cyclosporin A-binding protein) [Arabidopsis thal	2.03953	6.2649e-05		A021288_01	At4g12500	protease inhibitor/seed storage/lipid transfer protein (LTP) family	-1.89088	0.000259673		A004853_01	At1g18800	nucleosome assembly protein (NAP) family protein similar to SP|Q01105|SET protein (HLA-DR associated protein II) (PHAPII) (Phosphatase 2A inhibitor I2PP2A) {Homo sapiens}; contains Pfam profile PF00956: Nucleosome assembly protein (NAP)	6.03076	0.00406505		A018784_01	At5g51520	invertase/pectin methylesterase inhibitor family protein low similarity to pectinesterase from Lycopersicon esculentum SP|Q43143, Arabidopsis thaliana SP|Q42534; contains Pfam profile PF04043: Plant invertase/pectin methylesterase inhibitor	1.36952	2.27139e-06
A013000_01	At4g34350	LytB family protein contains Pfam profile: PF02401 LytB protein	1.82522	6.43839e-05		A005197_01	At1g27350	expressed protein contains 1 transmembrane domain; similar to ribosome associated membrane protein RAMP4 GI:4585827 [Rattus norvegicus]; similar to ESTs gb|T20610 and gb|AA586199	-1.07306	0.000489273		A020013_01	At4g37800	xyloglucan:xyloglucosyl transferase, putative / xyloglucan endotransglycosylase, putative / endo-xyloglucan transferase, putative similar to N-terminal partial sequence of endo-xyloglucan transferase GI:2244732 from [Gossypium hirsutum]	1.16467	0.00444793		A020052_01	At4g16980	arabinogalactan-protein family similar to arabinogalactan protein [Arabidopsis thaliana] gi|10880495|gb|AAG24277; contains proline-rich extensin domains, INTERPRO:IPR002965	1.85748	2.27139e-06
A001311_01	At1g75350	ribosomal protein L31 family protein similar to SP:O46917 from [Guillardia theta]	1.85164	6.93224e-05		A015197_01	At4g25550	expressed protein	-1.52768	0.000716281		A020052_01	At4g16980	arabinogalactan-protein family similar to arabinogalactan protein [Arabidopsis thaliana] gi|10880495|gb|AAG24277; contains proline-rich extensin domains, INTERPRO:IPR002965	1.21808	0.00447242		A021551_01		Sequence of BAC F19P19 from Arabidopsis thaliana chromosome 1	2.17861	3.54386e-06
A017768_01	At5g13120	peptidyl-prolyl cis-trans isomerase cyclophilin-type family protein contains Pfam domain, PF00160: peptidyl-prolyl cis-trans isomerase, cyclophilin-type	1.40458	7.56074e-05		A022302_01	At4g19620	hypothetical protein	-1.03984	0.000716281		A021237_01	At3g55240	expressed protein	1.60297	0.005629		A004630_01	At1g32990	ribosomal protein L11 family protein similar to chloroplast ribosomal protein L11 GI:21312 from [Spinacia oleracea]	1.67525	3.54386e-06
A024564_01	At1g05190	ribosomal protein L6 family protein Similar to Mycobacterium RlpF (gb|Z84395). ESTs gb|T75785,gb|R30580,gb|T04698 come from this gene	1.61997	8.05431e-05		A021976_01	At1g62080	expressed protein	-1.33583	0.000802795		A015483_01	At4g03050	2-oxoglutarate-dependent dioxygenase, putative (AOP3) strong similarity to AOP3 [Arabidopsis thaliana] GI:16118893; contains Pfam profile PF03171: 2OG-Fe(II) oxygenase superfamily domain; identical to cDNA AOP3 GI:16118892	2.79898	0.00567622		A003138_01	At1g78570	NAD-dependent epimerase/dehydratase family protein similar to dTDP-glucose 4,6-dehydratase from Aneurinibacillus thermoaerophilus GI:16357461, RmlB from Leptospira borgpetersenii GI:4234803; contains Pfam profile PF01370 NAD dependent epimerase/dehydratas	1.96618	3.54386e-06
A012841_01	At3g18890	expressed protein similar to UV-B and ozone similarly regulated protein 1 UOS1 [Pisum sativum] GI:20339364	1.54041	8.05431e-05		A008582_01	At2g36950	heavy-metal-associated domain-containing protein nearly identical to farnesylated protein ATFP2 [GI:4097545] Pfam profile PF00403: Heavy-metal-associated domain	-1.0363	0.000866342		A022181_01	At3g49620	oxidoreductase (din11), putative	2.17205	0.00636801		A017768_01	At5g13120	peptidyl-prolyl cis-trans isomerase cyclophilin-type family protein contains Pfam domain, PF00160: peptidyl-prolyl cis-trans isomerase, cyclophilin-type	1.76231	3.54386e-06
A016303_01	At5g30510	30S ribosomal protein S1, putative similar to Swiss-Prot:P29344 30S ribosomal protein S1, chloroplast precursor (CS1) [Spinacia oleracea]	1.52561	8.05431e-05		A006087_01	At2g20670	expressed protein	-1.06904	0.000930696		A025487_01		Arabidopsis thaliana myo-inositol 1-phosphate synthase isozyme-2 mRNA, complete cds	1.45568	0.0065936		A022765_01		Arabidopsis thaliana genomic DNA, chromosome 3, P1 clone:MZN24	2.10213	3.63411e-06
A021026_01	At5g65730	xyloglucan:xyloglucosyl transferase, putative / xyloglucan endotransglycosylase, putative / endo-xyloglucan transferase, putative similar to endo-xyloglucan transferase GI:2244732 from [Gossypium hirsutum]	1.83728	0.000106056		A001380_01	At1g31850	dehydration-responsive protein, putative strong similarity to early-responsive to dehydration stress ERD3 protein [Arabidopsis thaliana] GI:15320410; contains Pfam profile PF03141: Putative methyltransferase	-0.812448	0.000995425		A015959_01	At5g45170	CbbY protein-related low similarity to SP|P40119 CbbY protein, chromosomal {Alcaligenes eutrophus}	0.937433	0.00698179		A009325_01	At3g29320	glucan phosphorylase, putative similar to alpha-glucan phosphorylase, L isozyme 1 precursor GB:P04045 from [Solanum tuberosum] (J. Biochem. 106 (4), 691-695 (1989))	2.31495	3.92269e-06
A013606_01	At4g28660	photosystem II reaction centre W (PsbW) family protein contains Pfam profile: PF03912 photosystem II reaction centre W protein, PsbW	1.53626	0.000106056		A025527_01	At1g44030	DC1 domain-containing protein contains Pfam profile PF03107: DC1 domain	-1.06865	0.00116439		A016099_01	At5g52440	HCF106 protein identical to HCF106 [Arabidopsis thaliana] GI:4894914; contains Pfam profile PF02416: mttA/Hcf106 family	1.07684	0.00698179		A019750_01	At1g09660	KH domain quaking protein, putative	1.43564	4.10987e-06
A024514_01	At4g35090	catalase 2 identical to catalase 2 SP:P25819, GI:17865693 from [Arabidopsis thaliana]	1.47163	0.000106056		A009990_01	At3g02790	zinc finger (C2H2 type) family protein contains Pfam profile: PF00096 zinc finger, C2H2 type	-1.02124	0.00160682		A025357_01	At1g65890	acyl-activating enzyme 12 (AAE12) similar to AMP-binding protein GI:1903034 from [Brassica napus]; contains Pfam AMP-binding domain PF00501; identical to cDNA acyl-activating enzyme 12 (At1g65890) mRNA GI:29893228, acyl-activating enzyme 12 [Arabidopsis t	2.07451	0.00777366		A021026_01	At5g65730	xyloglucan:xyloglucosyl transferase, putative / xyloglucan endotransglycosylase, putative / endo-xyloglucan transferase, putative similar to endo-xyloglucan transferase GI:2244732 from [Gossypium hirsutum]	2.44721	4.62291e-06
A008980_01	At3g57080	eukaryotic rpb5 RNA polymerase subunit family protein similar to SP|P19388 DNA-directed RNA polymerase II 23 kDa polypeptide (EC 2.7.7.6) {Homo sapiens}; contains Pfam profiles PF03871: RNA polymerase Rpb5 N-terminal domain, PF01191: RNA polymerase Rpb5 C	1.41136	0.000176932		A019264_01	At5g60630	expressed protein predicted protein, Arabidopsis thaliana	-1.01981	0.00176207		A012841_01	At3g18890	expressed protein similar to UV-B and ozone similarly regulated protein 1 UOS1 [Pisum sativum] GI:20339364	1.26691	0.00851572		A001311_01	At1g75350	ribosomal protein L31 family protein similar to SP:O46917 from [Guillardia theta]	2.23823	4.95343e-06
A018784_01	At5g51520	invertase/pectin methylesterase inhibitor family protein low similarity to pectinesterase from Lycopersicon esculentum SP|Q43143, Arabidopsis thaliana SP|Q42534; contains Pfam profile PF04043: Plant invertase/pectin methylesterase inhibitor	0.988579	0.000176932		A005504_01	At1g76930	proline-rich extensin-like family protein contains extensin-like region, Pfam:PF04554	-0.969681	0.00203364		A020145_01		EST	1.35147	0.0087991		A024564_01	At1g05190	ribosomal protein L6 family protein Similar to Mycobacterium RlpF (gb|Z84395). ESTs gb|T75785,gb|R30580,gb|T04698 come from this gene	2.02121	4.95343e-06
A009325_01	At3g29320	glucan phosphorylase, putative similar to alpha-glucan phosphorylase, L isozyme 1 precursor GB:P04045 from [Solanum tuberosum] (J. Biochem. 106 (4), 691-695 (1989))	1.81631	0.000182333		A012147_01	At3g51390	zinc finger (DHHC type) family protein contains Pfam profile PF01529: DHHC zinc finger domain	-1.26407	0.00203774		A007951_01	At2g21130	cyclophilin (CYP2)	1.2434	0.0094564		A018574_01	At5g16160	expressed protein	1.80085	4.95343e-06
A004630_01	At1g32990	ribosomal protein L11 family protein similar to chloroplast ribosomal protein L11 GI:21312 from [Spinacia oleracea]	1.24552	0.000182333		A009886_01	At3g61270	expressed protein	-1.15006	0.00203998		A020197_01	At4g01310	ribosomal protein L5 family protein contains Pfam profiles PF00673: ribosomal L5P family C-terminus, PF00281: ribosomal protein L5	1.0603	0.00968756		A016303_01	At5g30510	30S ribosomal protein S1, putative similar to Swiss-Prot:P29344 30S ribosomal protein S1, chloroplast precursor (CS1) [Spinacia oleracea]	1.86831	4.95521e-06
A018635_01	At5g61980	ARF GTPase-activating domain-containing protein similar to GCN4-complementing protein (GCP1) GI:6465806 from [Arabidopsis thaliana]	1.49651	0.000184039		A021566_01	At5g26130	pathogenesis-related protein, putative	-2.25318	0.00272524		A020050_01	At3g53900	uracil phosphoribosyltransferase, putative / UMP pyrophosphorylase, putative / UPRTase, putative similar to SP|P50926 Uracil phosphoribosyltransferase (EC 2.4.2.9) (UMP pyrophosphorylase) (UPRTase) {Lactococcus lactis}; contains Pfam profile PF00156: Phos	0.951779	0.0101374		A020364_01	At5g51010	rubredoxin family protein similar to SP|P04170 Rubredoxin (Rd) {Desulfovibrio desulfuricans}; contains Pfam profile PF00301: Rubredoxin	1.58137	5.1503e-06
A020033_01	At3g21690	MATE efflux family protein similar to ripening regulated protein DDTFR18 [Lycopersicon esculentum] GI:12231296; contains Pfam profile: PF01554 MatE uncharacterized membrane protein family	1.22113	0.000196611		A007921_01	At2g14580	pathogenesis-related protein, putative	-1.82018	0.0028493		A021968_01	At3g53990	universal stress protein (USP) family protein contains Pfam PF00582: universal stress protein family	0.850633	0.0101374		A009495_01	At3g21640	FKBP-type peptidyl-prolyl cis-trans isomerase family protein similar to rof1 [Arabidopsis thaliana] GI:1354207; contains Pfam profile: PF00254 FKBP-type peptidyl-prolyl cis-trans isomerases	2.41265	5.2151e-06
A018297_01	At5g47190	ribosomal protein L19, putative	1.23139	0.000220115		A018105_01	At5g04750	F1F0-ATPase inhibitor protein, putative similar to F1F0-ATPase inhibitor protein [Oryza sativa (japonica cultivar-group)] gi|5106371|dbj|BAA81661	-0.964832	0.0034685		A020314_01	At2g28190	superoxide dismutase [Cu-Zn], chloroplast (SODCP) / copper/zinc superoxide dismutase (CSD2) identical to GP:3273753:AF061519	1.64589	0.0101374		A016836_01	At5g49630	amino acid permease 6 (AAP6) identical to amino acid permease 6 (AAP6) [Arabidopsis thaliana] GI:1769887	1.6575	5.33328e-06
A022181_01	At3g49620	oxidoreductase (din11), putative	2.49126	0.0002436		A018687_01	At5g45850	expressed protein contains Pfam profile: PF05097 protein of unknown function (DUF688)	-1.2451	0.00395261		A009448_01	At3g48220	hypothetical protein	1.3447	0.0101374		A020013_01	At4g37800	xyloglucan:xyloglucosyl transferase, putative / xyloglucan endotransglycosylase, putative / endo-xyloglucan transferase, putative similar to N-terminal partial sequence of endo-xyloglucan transferase GI:2244732 from [Gossypium hirsutum]	1.60398	7.34437e-06
A007964_01	At2g06850	xyloglucan:xyloglucosyl transferase / xyloglucan endotransglycosylase / endo-xyloglucan transferase (EXT) (EXGT-A1) identical to endo-xyloglucan transferase (ext) GI:469484 and endoxyloglucan transferase (EXGT-A1) GI:5533309 from [Arabidopsis thaliana]	2.32423	0.000253944		A017742_01	At5g22650	expressed protein non-consensus AT donor splice site at exon 3, AC acceptor splice site at exon 4;	-0.78805	0.00395261		A001311_01	At1g75350	ribosomal protein L31 family protein similar to SP:O46917 from [Guillardia theta]	1.46505	0.0101907		A002103_01	At1g30360	early-responsive to dehydration stress protein (ERD4) nearly identical to ERD4 protein (early-responsive to dehydration stress) [Arabidopsis thaliana] GI:15375406; contains Pfam profile PF02714: Domain of unknown function DUF221	2.23826	7.34437e-06
A009495_01	At3g21640	FKBP-type peptidyl-prolyl cis-trans isomerase family protein similar to rof1 [Arabidopsis thaliana] GI:1354207; contains Pfam profile: PF00254 FKBP-type peptidyl-prolyl cis-trans isomerases	1.82312	0.000253944		A021801_01	At4g27170	2S seed storage protein 4 (2S albumin storage protein) (NWMU2-2S albumin 4)	-2.83786	0.00418504		A018019_01	At5g14740	carbonic anhydrase 2 / carbonate dehydratase 2 (CA2) (CA18) nearly identical to SP|P42737 Carbonic anhydrase 2 (EC 4.2.1.1) (Carbonate dehydratase 2) {Arabidopsis thaliana}	1.69131	0.0104161		A008980_01	At3g57080	eukaryotic rpb5 RNA polymerase subunit family protein similar to SP|P19388 DNA-directed RNA polymerase II 23 kDa polypeptide (EC 2.7.7.6) {Homo sapiens}; contains Pfam profiles PF03871: RNA polymerase Rpb5 N-terminal domain, PF01191: RNA polymerase Rpb5 C	1.76881	8.54729e-06
A008651_01	At2g40490	uroporphyrinogen decarboxylase, putative / UPD, putative similar to uroporphyrinogen decarboxylase (chloroplast) from Nicotiana tabacum [SP|Q42967], Hordeum vulgare [SP|Q42855], Zea mays [SP|O81220]; contains Pfam domain uroporphyrinogen decarboxylase (UR	1.16794	0.000259673		A022375_01	At4g19810	glycosyl hydrolase family 18 protein similar to chitinase/lysozyme GI:467689 from [Nicotiana tabacum]	-0.840818	0.00515653		A013606_01	At4g28660	photosystem II reaction centre W (PsbW) family protein contains Pfam profile: PF03912 photosystem II reaction centre W protein, PsbW	1.23846	0.0118478		A012841_01	At3g18890	expressed protein similar to UV-B and ozone similarly regulated protein 1 UOS1 [Pisum sativum] GI:20339364	1.81392	8.77974e-06
A016099_01	At5g52440	HCF106 protein identical to HCF106 [Arabidopsis thaliana] GI:4894914; contains Pfam profile PF02416: mttA/Hcf106 family	1.16579	0.000269402		A005176_01	At4g28520	12S seed storage protein (cruciferin), putative	-2.27653	0.0053525		A021411_01	At5g18020	auxin-induced (indole-3-acetic acid induced) protein, putative	1.41918	0.0118478		A014634_01	At4g39730	lipid-associated family protein contains PLAT/LH2 (Polycystin-1, Lipoxygenase, Alpha-Toxin/Lipoxygenase homology) domain Pfam:PF01477	1.54593	9.53856e-06
A021411_01	At5g18020	auxin-induced (indole-3-acetic acid induced) protein, putative	1.65148	0.000270561		A017867_01	At5g05110	cysteine protease inhibitor, putative / cystatin, putative similar to cysteine proteinase inhibitor [Glycine max] GI:1944342; contains Pfam profile PF00031: Cystatin domain	-0.885497	0.0053806		A020369_01	At2g43750	cysteine synthase, chloroplast / O-acetylserine (thiol)-lyase / O-acetylserine sulfhydrylase / cpACS1 (OASB) identical to SP|P47999 Cysteine synthase, chloroplast precursor (EC 4.2.99.8) (O-acetylserine sulfhydrylase) (O-acetylserine (Thiol)-lyase) (cpACS	1.01377	0.0135566		A023118_01	At5g41300	receptor-like protein kinase-related contains weak similarity to receptor-like protein kinase homolog RK20-1 (GI:4530126) [Phaseolus vulgaris]; contains Pfam profile: PF01657 Domain of unknown function DUF26	1.94969	9.53856e-06
A015108_01	At4g02530	chloroplast thylakoid lumen protein SP:022773 ;TL16_ARATH	1.30005	0.000319154		A014705_01	At4g35750	Rho-GTPase-activating protein-related contains weak similarity to Rho-GTPase-activating protein 1 (GTPase-activating protein rhoOGAP) (Rho-related small GTPase protein activator) (CDC42 GTPase-activating protein) (p50-rhoGAP) (Swiss-Prot:Q07960) [Homo sap	-0.908546	0.00543244		A018803_01	At5g65430	14-3-3 protein GF14 kappa (GRF8) identical to 14-3-3 protein GF14 kappa GI:5802794, SP:P48348 from [Arabidopsis thaliana]	0.995729	0.0136177		A015108_01	At4g02530	chloroplast thylakoid lumen protein SP:022773 ;TL16_ARATH	1.68854	9.77364e-06
A020369_01	At2g43750	cysteine synthase, chloroplast / O-acetylserine (thiol)-lyase / O-acetylserine sulfhydrylase / cpACS1 (OASB) identical to SP|P47999 Cysteine synthase, chloroplast precursor (EC 4.2.99.8) (O-acetylserine sulfhydrylase) (O-acetylserine (Thiol)-lyase) (cpACS	1.17049	0.00032405		A010804_01	At3g56400	WRKY family transcription factor DNA-binding protein 4 WRKY4 - Nicotiana tabacum, EMBL:AF193771	-0.807107	0.00543244		A016303_01	At5g30510	30S ribosomal protein S1, putative similar to Swiss-Prot:P29344 30S ribosomal protein S1, chloroplast precursor (CS1) [Spinacia oleracea]	1.1829	0.0136177		A018297_01	At5g47190	ribosomal protein L19, putative	1.54555	1.00107e-05
A018662_01	At5g35540	hypothetical protein	1.54416	0.000368687		A013238_01	At4g27160	2S seed storage protein 3 (2S albumin storage protein) (NWMU2-2S albumin 3)	-2.62631	0.00543244		A014842_01	At4g26860	alanine racemase family protein contains Pfam domain, PF01168: Alanine racemase, N-terminal domain	0.915097	0.0136177		A013606_01	At4g28660	photosystem II reaction centre W (PsbW) family protein contains Pfam profile: PF03912 photosystem II reaction centre W protein, PsbW	1.83405	1.00107e-05
A020204_01	At1g04250	auxin-responsive protein / indoleacetic acid-induced protein 17 (IAA17) Identical to SP|P93830 Auxin-responsive protein IAA17 (Indoleacetic acid-induced protein 17) {Arabidopsis thaliana}; ESTs gb|H36782 and gb|F14074 come from this gene	1.1082	0.000368687		A012893_01	At4g27140	2S seed storage protein 1 / 2S albumin storage protein / NWMU1-2S albumin 1 identical to SP|P15457	-3.04116	0.00566625		A025833_01	At4g18010	inositol polyphosphate 5-phosphatase II (IP5PII)	0.8806	0.014896		A024517_01	At5g47450	major intrinsic protein (MIP) family	1.91615	1.02799e-05
A021968_01	At3g53990	universal stress protein (USP) family protein contains Pfam PF00582: universal stress protein family	0.935689	0.000368687		A008692_01	At2g15890	expressed protein	-1.08715	0.00651534		A024564_01	At1g05190	ribosomal protein L6 family protein Similar to Mycobacterium RlpF (gb|Z84395). ESTs gb|T75785,gb|R30580,gb|T04698 come from this gene	1.21873	0.014896		A025075_01	At3g14830	expressed protein	2.33883	1.28832e-05
A020050_01	At3g53900	uracil phosphoribosyltransferase, putative / UMP pyrophosphorylase, putative / UPRTase, putative similar to SP|P50926 Uracil phosphoribosyltransferase (EC 2.4.2.9) (UMP pyrophosphorylase) (UPRTase) {Lactococcus lactis}; contains Pfam profile PF00156: Phos	1.03995	0.000395833		A020556_01	At3g22840	chlorophyll A-B binding family protein / early light-induced protein (ELIP) identical to early light-induced protein; ELIP [Arabidopsis thaliana] GI:1872544; contains Pfam profile: PF00504 chlorophyll A-B binding protein; identical to cDNA early light-ind	-1.23388	0.00714296		A007964_01	At2g06850	xyloglucan:xyloglucosyl transferase / xyloglucan endotransglycosylase / endo-xyloglucan transferase (EXT) (EXGT-A1) identical to endo-xyloglucan transferase (ext) GI:469484 and endoxyloglucan transferase (EXGT-A1) GI:5533309 from [Arabidopsis thaliana]	2.01643	0.014896		A020122_01	At2g46820	expressed protein	1.91894	1.31299e-05
A022765_01		Arabidopsis thaliana genomic DNA, chromosome 3, P1 clone:MZN24	1.46883	0.000397177		A008846_01	At2g21600	RER1B protein identical to SP|O48671 RER1B protein (AtRER1B) {Arabidopsis thaliana}	-0.767453	0.00854222		A017258_01	At5g59250	sugar transporter family protein similar to D-xylose-H+ symporter from Lactobacillus brevis GI:2895856, sugar-porter family protein 2 [Arabidopsis thaliana] GI:14585701; contains Pfam profile PF00083: major facilitator superfamily protein	0.88596	0.0168117		A021050_01	At3g16480	mitochondrial processing peptidase alpha subunit, putative similar to mitochondrial processing peptidase alpha subunit, mitochondrial precursor, Alpha-MPP (Ubiquinol-cytochrome C reductase subunit II) [Potato] SWISS-PROT:P29677	2.04692	1.31299e-05
A021984_01	At4g25050	acyl carrier family protein / ACP family protein similar to Acyl carrier protein, chloroplast precursor from {Spinacia oleracea} SP|P23235, {Casuarina glauca} SP|P93092; contains InterPro accession IPR003881: Isochorismatase	1.33738	0.000407029		A009121_01	At3g63210	expressed protein identical to senescence-associated protein SAG102 (GI::22331931) [Arabidopsis thaliana] (unpublished); contains Pfam profile PF04570: Protein of unknown function (DUF581)	-1.03976	0.010095		A005620_01	At5g28020	cysteine synthase (O-acetylserine (thiol)-lyase/O-acetylserine sulfhydrylase), putative	1.29949	0.0168117		A018635_01	At5g61980	ARF GTPase-activating domain-containing protein similar to GCN4-complementing protein (GCP1) GI:6465806 from [Arabidopsis thaliana]	1.83441	1.40169e-05
A020145_01		EST	1.46171	0.000422637		A021612_01	At2g01520	major latex protein (MLP)-related	-1.99379	0.0104287		A024831_01	At4g35010	glycosyl hydrolase family 35 (beta-galactosidase)	1.05521	0.0168117		A003141_01	At1g21065	expressed protein	1.47328	1.48962e-05
A015483_01	At4g03050	2-oxoglutarate-dependent dioxygenase, putative (AOP3) strong similarity to AOP3 [Arabidopsis thaliana] GI:16118893; contains Pfam profile PF03171: 2OG-Fe(II) oxygenase superfamily domain; identical to cDNA AOP3 GI:16118892	2.91965	0.000470492		A004697_01	At1g30970	zinc finger (C2H2 type) family protein contains Pfam domain PF00096: Zinc finger, C2H2 type	-0.960945	0.0118242		A008978_01	At3g57020	strictosidine synthase family protein similar to strictosidine synthase [Rauvolfia serpentina][SP|P15324]	1.16199	0.0168365		A003276_01	At1g11860	aminomethyltransferase, putative similar to aminomethyltransferase, mitochondrial precursor SP:O49849 from [Flaveria anomala]	1.94863	1.59326e-05
A021551_01		Sequence of BAC F19P19 from Arabidopsis thaliana chromosome 1	1.48503	0.000470492		A021591_01	At2g29170	short-chain dehydrogenase/reductase family protein (tropinone reductase, putative)	-1.22886	0.0119142		A017768_01	At5g13120	peptidyl-prolyl cis-trans isomerase cyclophilin-type family protein contains Pfam domain, PF00160: peptidyl-prolyl cis-trans isomerase, cyclophilin-type	1.04686	0.0171312		A022401_01	At4g23400	major intrinsic family protein / MIP family protein contains Pfam profile: MIP PF00230	1.77354	1.60932e-05
A014634_01	At4g39730	lipid-associated family protein contains PLAT/LH2 (Polycystin-1, Lipoxygenase, Alpha-Toxin/Lipoxygenase homology) domain Pfam:PF01477	1.12649	0.000502405		A020404_01	At5g44120	12S seed storage protein (CRA1)	-1.85474	0.0125494		A020204_01	At1g04250	auxin-responsive protein / indoleacetic acid-induced protein 17 (IAA17) Identical to SP|P93830 Auxin-responsive protein IAA17 (Indoleacetic acid-induced protein 17) {Arabidopsis thaliana}; ESTs gb|H36782 and gb|F14074 come from this gene	0.933999	0.0178372		A020033_01	At3g21690	MATE efflux family protein similar to ripening regulated protein DDTFR18 [Lycopersicon esculentum] GI:12231296; contains Pfam profile: PF01554 MatE uncharacterized membrane protein family	1.49165	2.09343e-05
A020835_01	At1g29070	ribosomal protein L34 family protein similar to plastid ribosomal protein L34 precursor GB:AAF64157 GI:7578860 from [Spinacia oleracea]	1.05929	0.000502405		A012880_01	At4g11650	osmotin-like protein (OSM34) nearly identical to SP|P50700|OSL3_ARATH Osmotin-like protein OSM34 precursor {Arabidopsis thaliana}; contains Pfam profile PF00314: Thaumatin family	-1.07119	0.012571		A013129_01	At4g25640	MATE efflux family protein similar to ripening regulated protein DDTFR18 [Lycopersicon esculentum] GI:12231296; contains Pfam profile PF01554: Uncharacterized membrane protein family	1.11371	0.0179258		A021984_01	At4g25050	acyl carrier family protein / ACP family protein similar to Acyl carrier protein, chloroplast precursor from {Spinacia oleracea} SP|P23235, {Casuarina glauca} SP|P93092; contains InterPro accession IPR003881: Isochorismatase	1.73111	2.09343e-05
A020122_01	At2g46820	expressed protein	1.42551	0.000538953		A012288_01		Arabidopsis thaliana genomic DNA, chromosome 3, P1 clone:MVA11	-0.867242	0.0130746		A003406_01	At1g29390	expressed protein	1.24409	0.0187661		A012331_01	At3g16240	delta tonoplast integral protein (delta-TIP) identical to delta tonoplast integral protein (delta-TIP) (GI:9279707)(GB:U39485) [Arabidopsis thaliana] (Plant Cell 8 (4), 587-599 (1996))	1.95515	2.28069e-05
A020364_01	At5g51010	rubredoxin family protein similar to SP|P04170 Rubredoxin (Rd) {Desulfovibrio desulfuricans}; contains Pfam profile PF00301: Rubredoxin	1.1032	0.000567161		A020804_01	At1g52070	jacalin lectin family	-1.47705	0.0141701		A008548_01	At2g39770	GDP-mannose pyrophosphorylase (GMP1) identical to GDP-mannose pyrophosphorylase from Arabidopsis thaliana [GI:3598958]; updated per Conklin PL et al, PNAS 1999, 96(7):4198-203	0.996191	0.0190824		A008651_01	At2g40490	uroporphyrinogen decarboxylase, putative / UPD, putative similar to uroporphyrinogen decarboxylase (chloroplast) from Nicotiana tabacum [SP|Q42967], Hordeum vulgare [SP|Q42855], Zea mays [SP|O81220]; contains Pfam domain uroporphyrinogen decarboxylase (UR	1.45068	2.28069e-05
A025357_01	At1g65890	acyl-activating enzyme 12 (AAE12) similar to AMP-binding protein GI:1903034 from [Brassica napus]; contains Pfam AMP-binding domain PF00501; identical to cDNA acyl-activating enzyme 12 (At1g65890) mRNA GI:29893228, acyl-activating enzyme 12 [Arabidopsis t	2.63703	0.000693089		A018911_01	At5g19140	auxin/aluminum-responsive protein, putative strong similarity to auxin down-regulated protein ARG10 [Vigna radiata] GI:2970051, wali7 (aluminum-induced protein) [Triticum aestivum] GI:451193	-0.796683	0.0143543		A018635_01	At5g61980	ARF GTPase-activating domain-containing protein similar to GCN4-complementing protein (GCP1) GI:6465806 from [Arabidopsis thaliana]	1.15862	0.0190824		A019888_01	At2g44940	AP2 domain-containing transcription factor TINY, putative similar to transcription factor TINY (GI:1246403) [Arabidopsis thaliana]; contains pFAM domain (PF00847)	1.78152	2.35067e-05
A008445_01	At2g43030	ribosomal protein L3 family protein contains Pfam profile PF00297: ribosomal protein L3	1.07204	0.000719845		A021979_01	At4g27150	2S seed storage protein 2 (2S albumin storage protein) (NWMU2-2S albumin 2)	-2.84022	0.0162752		A011121_01	At3g48500	expressed protein	1.06029	0.0190909		A006155_01	At2g21140	hydroxyproline-rich glycoprotein family protein identical to proline-rich protein 2 [Arabidopsis thaliana] gi|7620011|gb|AAF64549	2.50973	2.65258e-05
A025833_01	At4g18010	inositol polyphosphate 5-phosphatase II (IP5PII)	0.969143	0.000748307		A022274_01	At4g20020	expressed protein	-0.830859	0.0164941		A020835_01	At1g29070	ribosomal protein L34 family protein similar to plastid ribosomal protein L34 precursor GB:AAF64157 GI:7578860 from [Spinacia oleracea]	0.885479	0.0219318		A000406_01	At1g32470	glycine cleavage system H protein, mitochondrial, putative similar to SP|P25855 Glycine cleavage system H protein 1, mitochondrial precursor {Arabidopsis thaliana}; contains Pfam profile PF01597: Glycine cleavage H-protein	1.83251	2.65258e-05
A015959_01	At5g45170	CbbY protein-related low similarity to SP|P40119 CbbY protein, chromosomal {Alcaligenes eutrophus}	0.930203	0.000748307		A022037_01	At4g23680	major latex protein (MLP)-related	-1.76493	0.0165894		A004932_01	At1g02560	ATP-dependent Clp protease proteolytic subunit (ClpP1) identical to nClpP1 GB:BAA82065 GI:5360579 from [Arabidopsis thaliana]; contains Pfam profile PF00574: Clp protease; contains TIGRfam profile TIGR00493: ATP-dependent Clp protease, proteolytic subunit	0.982321	0.0220224		A020320_01	At3g24160	expressed protein identical to cDNA putative type 1 membrane protein (PMP)GI:4206764	1.40161	2.86244e-05
A017258_01	At5g59250	sugar transporter family protein similar to D-xylose-H+ symporter from Lactobacillus brevis GI:2895856, sugar-porter family protein 2 [Arabidopsis thaliana] GI:14585701; contains Pfam profile PF00083: major facilitator superfamily protein	0.966932	0.000930696		A012857_01	At4g26380	DC1 domain-containing protein contains Pfam profile PF03107: DC1 domain	-1.32456	0.0176656		A016244_01	At5g16120	hydrolase, alpha/beta fold family	1.28845	0.0224093		A007964_01	At2g06850	xyloglucan:xyloglucosyl transferase / xyloglucan endotransglycosylase / endo-xyloglucan transferase (EXT) (EXGT-A1) identical to endo-xyloglucan transferase (ext) GI:469484 and endoxyloglucan transferase (EXGT-A1) GI:5533309 from [Arabidopsis thaliana]	2.63202	2.89686e-05
A003141_01	At1g21065	expressed protein	1.06712	0.000939931		A016154_01	At5g39760	zinc finger homeobox protein-related / ZF-HD homeobox protein-related predicted proteins, Arabidopsis thaliana	-1.51419	0.0176683		A008651_01	At2g40490	uroporphyrinogen decarboxylase, putative / UPD, putative similar to uroporphyrinogen decarboxylase (chloroplast) from Nicotiana tabacum [SP|Q42967], Hordeum vulgare [SP|Q42855], Zea mays [SP|O81220]; contains Pfam domain uroporphyrinogen decarboxylase (UR	0.885193	0.0256374		A011784_01	At3g04790	ribose 5-phosphate isomerase-related similar to ribose-5-phosphate isomerase GI:18654317 from [Spinacia oleracea]	1.60306	2.91005e-05
A004408_01	At1g49500	expressed protein	1.09257	0.000967785		A024641_01	At1g23760	BURP domain-containing protein / polygalacturonase, putative similar to polygalacturonase isoenzyme 1 beta subunit [Lycopersicon esculentum] GI:170480; contains Pfam profile PF03181: BURP domain	-0.976338	0.0192254		A008980_01	At3g57080	eukaryotic rpb5 RNA polymerase subunit family protein similar to SP|P19388 DNA-directed RNA polymerase II 23 kDa polypeptide (EC 2.7.7.6) {Homo sapiens}; contains Pfam profiles PF03871: RNA polymerase Rpb5 N-terminal domain, PF01191: RNA polymerase Rpb5 C	1.05391	0.027399		A018829_01	At5g64290	oxoglutarate/malate translocator, putative similar to SWISS-PROT:Q41364 2-oxoglutarate/malate translocator, chloroplast precursor. [Spinach]{Spinacia oleracea}	1.69909	3.31307e-05
A011784_01	At3g04790	ribose 5-phosphate isomerase-related similar to ribose-5-phosphate isomerase GI:18654317 from [Spinacia oleracea]	1.19534	0.000986644		A018990_01	At5g54740	protease inhibitor/seed storage/lipid transfer protein (LTP) family protein similar to 2S seed storage proteins from Arabidosis thaliana: SP|P15457, SP|P15459, SP|P15458, SP|P15460 contains Pfam profile PF00234 Protease inhibitor/seed storage/LTP family	-2.19667	0.0197637		A001984_01	At1g04170	eukaryotic translation initiation factor 2 subunit 3, putative / eIF2S3, putative / eIF-2-gamma, putative similar to gb|U37354 from S. pombe. ESTs gb|T41979, gb|N37284 and gb|N37529 come from this gene	1.57646	0.0274136		A002096_01	At1g74470	geranylgeranyl reductase identical to geranylgeranyl reductase GB:Y14044 [Arabidopsis thaliana] (involvement: chlorophyll, the tocopherol and the phylloquinone pathways Eur J Biochem 1998 Jan 15;251(1-2):413-7)	2.56958	3.31307e-05
A020291_01	At3g12780	phosphoglycerate kinase, putative similar to SP|P41758 Phosphoglycerate kinase, chloroplast precursor (EC 2.7.2.3) {Chlamydomonas reinhardtii}; contains Pfam profile PF00162: phosphoglycerate kinase	1.96683	0.000995425		A001023_01	At1g01070	nodulin MtN21 family protein	-0.984705	0.0204425		A014083_01	At4g16770	oxidoreductase, 2OG-Fe(II) oxygenase family protein low similarity to flavonol synthase from Petunia hybrida [SP|Q07512], Citrus unshiu [GI:4126403]; contains Pfam domain PF03171, 2OG-Fe(II) oxygenase superfamily; non-consensus GG acceptor splice site at	2.5468	0.0283663		A012633_01	At3g16870	GATA zinc finger protein	1.35272	3.60576e-05
A013457_01	At4g03060	2-oxoglutarate-dependent dioxygenase, putative (AOP2) nearly identical to GI:16118891; contains Pfam profile PF03171: 2OG-Fe(II) oxygenase superfamily domain. The gene sequence is frameshifted, this could be a pseudogene or a sequencing error may exist; i	1.3905	0.000995425		A008713_01	At2g17670	pentatricopeptide (PPR) repeat-containing protein contains Pfam profile PF01535: PPR repeat	-0.896049	0.0210417		A018243_01	At5g11810	expressed protein	0.957967	0.0285187		A018520_01	At5g06290	2-cys peroxiredoxin, chloroplast, putative very strong similarity to SP|Q96291 2-cys peroxiredoxin BAS1, chloroplast precursor {Arabidopsis thaliana}; contains Pfam profile: PF00578 AhpC/TSA (alkyl hydroperoxide reductase and thiol-specific antioxidant) f	1.61919	3.73354e-05
A002096_01	At1g74470	geranylgeranyl reductase identical to geranylgeranyl reductase GB:Y14044 [Arabidopsis thaliana] (involvement: chlorophyll, the tocopherol and the phylloquinone pathways Eur J Biochem 1998 Jan 15;251(1-2):413-7)	1.91335	0.00108557		A018388_01	At5g48850	male sterility MS5 family protein similar to male sterility MS5 [Arabidopsis thaliana] GI:3859112; contains Pfam profile PF00515 TPR Domain	-1.24547	0.0256353		A005726_01	At3g62030	peptidyl-prolyl cis-trans isomerase, chloroplast / cyclophilin / rotamase / cyclosporin A-binding protein (ROC4) identical to peptidyl-prolyl cis-trans isomerase, chloroplast precursor, PPIase (cyclophilin, cyclosporin A-binding protein) [Arabidopsis thal	1.32606	0.0297142		A008445_01	At2g43030	ribosomal protein L3 family protein contains Pfam profile PF00297: ribosomal protein L3	1.36135	3.99781e-05
A003138_01	At1g78570	NAD-dependent epimerase/dehydratase family protein similar to dTDP-glucose 4,6-dehydratase from Aneurinibacillus thermoaerophilus GI:16357461, RmlB from Leptospira borgpetersenii GI:4234803; contains Pfam profile PF01370 NAD dependent epimerase/dehydratas	1.2468	0.00115241		A011095_01	At3g24840	SEC14 cytosolic factor, putative / phosphoglyceride transfer protein, putative similar to phosphatidylinositol transfer-like protein IV (GI:14486707) [Lotus japonicus]; similar to SEC14 CYTOSOLIC FACTOR (PHOSPHATIDYLINOSITOL/ PHOSPHATIDYLCHOLINE TRANSFER	-0.73306	0.0260004		A017884_01	At5g42650	allene oxide synthase (AOS) / hydroperoxide dehydrase / cytochrome P450 74A (CYP74A) identical to Allene oxide synthase, chloroplast precursor (Hydroperoxide dehydrase) (Cytochrome P450 74A) (SP:Q96242) {Arabidopsis thaliana}	2.25943	0.0297142		A015012_01	At4g34700	complex 1 family protein / LVR family protein contains Pfam PF05347: Complex 1 protein (LYR family)	1.56545	4.69474e-05
A019099_01	At5g45550	mob1/phocein family protein contains Pfam profile: PF03637 Mob1/phocein family	1.04598	0.00115241		A018189_01	At5g04080	expressed protein	-0.901343	0.0308323		A018297_01	At5g47190	ribosomal protein L19, putative	0.917222	0.0335155		A024615_01	At1g56700	pyrrolidone-carboxylate peptidase family protein similar to Pyrrolidone-carboxylate peptidase (5-oxoprolyl- peptidase) (Pyroglutamyl-peptidase I) (PGP-I) (Pyrase). (Swiss-Prot:O73944) [Pyrococcus furiosus]; similar to Pyrrolidone-carboxylate peptidase (5-	1.21197	4.83809e-05
A001153_01	At1g80380	phosphoribulokinase/uridine kinase-related	0.975665	0.00123906		A005168_01	At1g53540	17.6 kDa heat shock protein (AA 1-156)	-0.740198	0.0323339		A020836_01	At1g05010	1-aminocyclopropane-1-carboxylate oxidase / ACC oxidase / ethylene-forming enzyme (ACO) (EAT1) Identical to 1-aminocyclopropane-1-carboxylate oxidase (ACC oxidase) gb|X66719 (EAT1). ESTs gb|T43073, gb|T5714, gb|R90435, gb|R44023, gb|AA597926, gb|AI099676,	0.978041	0.0353759		A014539_01	At4g16130	GHMP kinase family protein contains GHMP kinases putative ATP-binding protein domain, Pfam:PF00288	1.20762	4.99051e-05
A001699_01	At1g64390	endo-1,4-beta-glucanase, putative / cellulase, putative similar to endo-beta-1,4-glucanase GI:4972236 from [Fragaria x ananassa] (Plant Mol. Biol. 40, 323-332 (1999))	1.3406	0.00125844		A011726_01	At3g15353	metallothionein protein, putative	-1.69659	0.032859		A020291_01	At3g12780	phosphoglycerate kinase, putative similar to SP|P41758 Phosphoglycerate kinase, chloroplast precursor (EC 2.7.2.3) {Chlamydomonas reinhardtii}; contains Pfam profile PF00162: phosphoglycerate kinase	1.63545	0.0356142		A012830_01	At4g16143	importin alpha-2, putative (IMPA-2) similar to importin alpha 2 [Capsicum annuum] GI:13752562; contains Pfam profiles PF01749: Importin beta binding domain, PF00514: Armadillo/beta-catenin-like repeat; non-consensus GG donor splice site at exon 1 and 6; C	1.64899	5.1122e-05
A024831_01	At4g35010	glycosyl hydrolase family 35 (beta-galactosidase)	1.10967	0.00130096		A019827_01	At2g29360	short-chain dehydrogenase/reductase family protein (tropinone reductase, putative)	-1.23586	0.036004		A016296_01	At5g57320	villin, putative similar to villin 2 (VLN2) [Arabidopsis thaliana] GI:3415115, villin 3 (VLN3) [Arabidopsis thaliana] GI:3415117; contains Pfam profiles PF00626: Gelsolin repeat, PF02209: Villin headpiece domain	0.917201	0.0359906		A007348_01	At2g20990	C2 domain-containing protein	1.21392	5.1122e-05
A003406_01	At1g29390	expressed protein	1.33161	0.00137457		A020943_01	At2g47170	ADP-ribosylation factor 1 (ARF1) identical to ADP-ribosylation factor ARF1({Arabidopsis thaliana} (SP:P36397) (GP:166586)	-0.76832	0.0367796		A014249_01	At4g10300	expressed protein	1.06905	0.0433014		A012039_01	At3g02560	40S ribosomal protein S7 (RPS7B) similar to ribosomal protein S7 GB:AAD26256 from [Secale cereale]	1.39294	5.54266e-05
A023118_01	At5g41300	receptor-like protein kinase-related contains weak similarity to receptor-like protein kinase homolog RK20-1 (GI:4530126) [Phaseolus vulgaris]; contains Pfam profile: PF01657 Domain of unknown function DUF26	1.31736	0.00141731		A016636_01	At5g55450	protease inhibitor/seed storage/lipid transfer protein (LTP) family protein contains Pfam protease inhibitor/seed storage/LTP family domain PF00234	-1.089	0.0399055		A021100_01	At1g02780	60S ribosomal protein L19 (RPL19A) similar to ribosomal protein L19 GI:36127 from [Homo sapiens]	0.819903	0.0452656		A018662_01	At5g35540	hypothetical protein	1.81484	5.77846e-05
A020320_01	At3g24160	expressed protein identical to cDNA putative type 1 membrane protein (PMP)GI:4206764	1.01702	0.00149209		A023427_01	At2g32490	hypothetical protein	-0.895835	0.041356		A021414_01	At5g18050	auxin-induced (indole-3-acetic acid induced) protein, putative	0.902668	0.0492156		A020204_01	At1g04250	auxin-responsive protein / indoleacetic acid-induced protein 17 (IAA17) Identical to SP|P93830 Auxin-responsive protein IAA17 (Indoleacetic acid-induced protein 17) {Arabidopsis thaliana}; ESTs gb|H36782 and gb|F14074 come from this gene	1.28241	6.40939e-05
A003276_01	At1g11860	aminomethyltransferase, putative similar to aminomethyltransferase, mitochondrial precursor SP:O49849 from [Flaveria anomala]	1.31115	0.00156704		A004572_01	At1g11580	pectin methylesterase, putative similar to pectin methylesterase GI:1617583 from [Lycopersicon esculentum]	-1.08704	0.041356								A015530_01	At5g13510	ribosomal protein L10 family protein ribosomal protein L10- Nicotiana tabacum, EMBL:AB010879	1.4751	6.55637e-05
A019661_01	At5g67280	leucine-rich repeat transmembrane protein kinase, putative	1.52225	0.00158864		A017470_01	At5g56370	F-box family protein contains F-box domain Pfam:PF00646	-0.744287	0.0466641								A021411_01	At5g18020	auxin-induced (indole-3-acetic acid induced) protein, putative	1.88377	6.55637e-05
A024615_01	At1g56700	pyrrolidone-carboxylate peptidase family protein similar to Pyrrolidone-carboxylate peptidase (5-oxoprolyl- peptidase) (Pyroglutamyl-peptidase I) (PGP-I) (Pyrase). (Swiss-Prot:O73944) [Pyrococcus furiosus]; similar to Pyrrolidone-carboxylate peptidase (5-	0.90413	0.00160682		A012231_01	At3g47440	major intrinsic family protein / MIP family protein contains Pfam profile: MIP PF00230	-0.861991	0.0477777								A016117_01	At5g17170	rubredoxin family protein contains Pfam profile PF00301: Rubredoxin	1.96735	7.07663e-05
A025075_01	At3g14830	expressed protein	1.58583	0.00164274		A007977_01	At2g18050	histone H1-3 (HIS1-3) similar to histone H1 [Lycopersicon pennellii] SWISS-PROT:P40267; identical to cDNA histone H1-3 (His1-3) GI:1809314, histone H1-3 [Arabidopsis thaliana] GI:1809305	-0.981916	0.0499197								A001679_01	At1g55330	arabinogalactan-protein (AGP21)	2.27508	7.33265e-05
A017034_01	At5g02120	thylakoid membrane one helix protein (OHP) identical to one helix protein GI:3283057 from [Arabidopsis thaliana]	1.46329	0.00164274		A021636_01	At2g21260	mannose 6-phosphate reductase (NADPH-dependent), putative	-1.04558	0.0499197								A019791_01	At1g09560	germin-like protein (GLP4) (GLP5) identical to Arabidopsis germin-like protein subfamily 2 member 1 [SP|P94014]; Location of EST 180L10T7, gi|906417	1.25631	7.40636e-05
A016117_01	At5g17170	rubredoxin family protein contains Pfam profile PF00301: Rubredoxin	1.56149	0.00171199														A020369_01	At2g43750	cysteine synthase, chloroplast / O-acetylserine (thiol)-lyase / O-acetylserine sulfhydrylase / cpACS1 (OASB) identical to SP|P47999 Cysteine synthase, chloroplast precursor (EC 4.2.99.8) (O-acetylserine sulfhydrylase) (O-acetylserine (Thiol)-lyase) (cpACS	1.3272	7.50217e-05
A000406_01	At1g32470	glycine cleavage system H protein, mitochondrial, putative similar to SP|P25855 Glycine cleavage system H protein 1, mitochondrial precursor {Arabidopsis thaliana}; contains Pfam profile PF01597: Glycine cleavage H-protein	1.29388	0.00171199														A012326_01	At3g08710	thioredoxin family protein similar to thioredoxin H-type GB:P29448 SP|P29448 [Arabidopsis thaliana], Thioredoxin H-type 2 (TRX-H2) SP|Q07090 {Nicotiana tabacum}; contains Pfam profile: PF00085 Thioredoxin	1.63121	7.58975e-05
A019888_01	At2g44940	AP2 domain-containing transcription factor TINY, putative similar to transcription factor TINY (GI:1246403) [Arabidopsis thaliana]; contains pFAM domain (PF00847)	1.25497	0.00176207														A019099_01	At5g45550	mob1/phocein family protein contains Pfam profile: PF03637 Mob1/phocein family	1.31367	7.72144e-05
A001679_01	At1g55330	arabinogalactan-protein (AGP21)	1.72842	0.0017873														A019661_01	At5g67280	leucine-rich repeat transmembrane protein kinase, putative	1.99709	7.78438e-05
A021414_01	At5g18050	auxin-induced (indole-3-acetic acid induced) protein, putative	1.06499	0.00199767														A017808_01	At5g51820	phosphoglucomutase, chloroplast (PGM) (PGMP) / glucose phosphomutase identical to SP|Q9SCY0 Phosphoglucomutase, chloroplast precursor (EC 5.4.2.2) (Glucose phosphomutase) (PGM) {Arabidopsis thaliana}	1.1834	7.9236e-05
A025628_01	At1g79530	glyceraldehyde-3-phosphate dehydrogenase -related	1.33754	0.00203774														A017813_01	At5g03300	adenosine kinase 2 (ADK2) contains Pfam profile: PF00294 pfkB family carbohydrate kinase; identical to cDNA adenosine kinase 2 (ADK2) GI:12017763	1.45908	8.0913e-05
A020314_01	At2g28190	superoxide dismutase [Cu-Zn], chloroplast (SODCP) / copper/zinc superoxide dismutase (CSD2) identical to GP:3273753:AF061519	1.55619	0.00203998														A012388_01	At3g05020	acyl carrier protein 1, chloroplast (ACP-1) identical to SP|P11829 Acyl carrier protein 1, chloroplast precursor (ACP) {Arabidopsis thaliana}	1.24459	8.80797e-05
A009448_01	At3g48220	hypothetical protein	1.2666	0.00203998														A001933_01	At1g10200	transcription factor LIM, putative strong similarity to transcription factor Ntlim1 [Nicotiana tabacum] GI:5689136, LIM domain protein WLIM-1 [Helianthus annuus] GI:5070280; contains Pfam profile PF00412: LIM domain	1.63714	9.21465e-05
A024517_01	At5g47450	major intrinsic protein (MIP) family	1.24453	0.00203998														A001153_01	At1g80380	phosphoribulokinase/uridine kinase-related	1.24841	9.53094e-05
A025304_01		Sequence of BAC F19P19 from Arabidopsis thaliana chromosome 1	1.09092	0.00203998														A020835_01	At1g29070	ribosomal protein L34 family protein similar to plastid ribosomal protein L34 precursor GB:AAF64157 GI:7578860 from [Spinacia oleracea]	1.2331	9.64966e-05
A017808_01	At5g51820	phosphoglucomutase, chloroplast (PGM) (PGMP) / glucose phosphomutase identical to SP|Q9SCY0 Phosphoglucomutase, chloroplast precursor (EC 5.4.2.2) (Glucose phosphomutase) (PGM) {Arabidopsis thaliana}	0.893549	0.00203998														A022181_01	At3g49620	oxidoreductase (din11), putative	2.81047	9.80757e-05
A018055_01	At5g05240	expressed protein similar to unknown protein (gb AAD32815.2)	1.36829	0.00212825														A021057_01	At1g07890	L-ascorbate peroxidase 1, cytosolic (APX1) identical to SP|Q05431 L-ascorbate peroxidase, cytosolic (EC 1.11.1.11) (AP) {Arabidopsis thaliana}, L-ascorbate peroxidase [Arabidopsis thaliana] gi|16173|emb|CAA42168; strong similarity to cytosolic ascorbate p	1.50416	0.000103017
A022401_01	At4g23400	major intrinsic family protein / MIP family protein contains Pfam profile: MIP PF00230	1.17918	0.00212825														A008707_01	At2g45180	protease inhibitor/seed storage/lipid transfer protein (LTP) family protein similar to 14 kDa polypeptide [Catharanthus roseus] GI:407410; contains Pfam protease inhibitor/seed storage/LTP family domain PF00234	1.7445	0.000103017
A001298_01	At1g57770	amine oxidase family contains similarity to carotenoid isomerase [Lycopersicon esculentum] GI:19550437, phytoene dehydrogenase (PDH1) GI:433144 from (Cercospora nicotianae); contains Pfam profile PF01593 amine oxidase, flavin-containing	1.09488	0.00221806														A020054_01	At3g56090	ferritin, putative similar to ferritin subunit cowpea2 precursor [Vigna unguiculata] GI:2970654; contains Pfam profile PF00210: Ferritin-like domain	1.49179	0.000105281
A012388_01	At3g05020	acyl carrier protein 1, chloroplast (ACP-1) identical to SP|P11829 Acyl carrier protein 1, chloroplast precursor (ACP) {Arabidopsis thaliana}	0.936445	0.00228692														A004039_01		Genomic sequence for Arabidopsis thaliana BAC F1N21 from chromosome I	1.56601	0.000105762
A020349_01	At3g26060	peroxiredoxin Q, putative similar to peroxiredoxin Q [Sedum lineare] GI:6899842; contains Pfam profile: PF00578 AhpC/TSA (alkyl hydroperoxide reductase and thiol-specific antioxidant) family	1.22253	0.00237152														A012989_01	At4g25030	expressed protein	1.68833	0.000121587
A021112_01	At5g35630	glutamine synthetase (GS2) identical to glutamine synthetase, chloroplast precursor (glutamate-- ammonia ligase, GS2) [Arabidopsis thaliana] SWISS-PROT:Q43127	1.41367	0.00239317														A016099_01	At5g52440	HCF106 protein identical to HCF106 [Arabidopsis thaliana] GI:4894914; contains Pfam profile PF02416: mttA/Hcf106 family	1.25473	0.000121587
A001507_01	At1g52220	expressed protein	1.3323	0.00239317														A000268_01	At1g47260	bacterial transferase hexapeptide repeat-containing protein contains Pfam profile PF00132: Bacterial transferase hexapeptide (four repeats)	1.20801	0.000121587
A021050_01	At3g16480	mitochondrial processing peptidase alpha subunit, putative similar to mitochondrial processing peptidase alpha subunit, mitochondrial precursor, Alpha-MPP (Ubiquinol-cytochrome C reductase subunit II) [Potato] SWISS-PROT:P29677	1.32114	0.00246569														A018922_01	At5g44340	tubulin beta-4 chain (TUB4) nearly identical to SP|P24636 Tubulin beta-4 chain {Arabidopsis thaliana}	1.36847	0.000127002
A014842_01	At4g26860	alanine racemase family protein contains Pfam domain, PF01168: Alanine racemase, N-terminal domain	0.88114	0.00248745														A021817_01	At3g17210	expressed protein	1.29213	0.000131802
A008707_01	At2g45180	protease inhibitor/seed storage/lipid transfer protein (LTP) family protein similar to 14 kDa polypeptide [Catharanthus roseus] GI:407410; contains Pfam protease inhibitor/seed storage/LTP family domain PF00234	1.29205	0.00258328														A025304_01		Sequence of BAC F19P19 from Arabidopsis thaliana chromosome 1	1.57281	0.00013701
A004932_01	At1g02560	ATP-dependent Clp protease proteolytic subunit (ClpP1) identical to nClpP1 GB:BAA82065 GI:5360579 from [Arabidopsis thaliana]; contains Pfam profile PF00574: Clp protease; contains TIGRfam profile TIGR00493: ATP-dependent Clp protease, proteolytic subunit	1.00342	0.00260497														A008283_01	At2g29650	inorganic phosphate transporter, putative similar to brain specific Na+-dependent inorganic phosphate cotransporter [Rattus norvegicus] GI:507415; contains Pfam profile PF00083: major facilitator superfamily protein	1.76769	0.00013701
A016244_01	At5g16120	hydrolase, alpha/beta fold family	1.35485	0.00278788														A021968_01	At3g53990	universal stress protein (USP) family protein contains Pfam PF00582: universal stress protein family	1.02075	0.000137513
A019582_01	At4g03600	expressed protein	1.34123	0.00278788														A008857_01	At2g32690	glycine-rich protein	1.95361	0.000137513
A015524_01	At5g08280	hydroxymethylbilane synthase / porphobilinogen deaminase, chloroplast / pre-uroporphyrinogen synthase identical to SP|Q43316	0.911419	0.0028493														A019145_01	At5g22740	glycosyl transferase family 2 protein similar to beta-(1-3)-glucosyl transferase GB:AAC62210 GI:3687658 from [Bradyrhizobium japonicum], cellulose synthase from Agrobacterium tumeficiens [gi:710492] and Agrobacterium radiobacter [gi:710493]; contains Pfam	1.46265	0.000137513
A018520_01	At5g06290	2-cys peroxiredoxin, chloroplast, putative very strong similarity to SP|Q96291 2-cys peroxiredoxin BAS1, chloroplast precursor {Arabidopsis thaliana}; contains Pfam profile: PF00578 AhpC/TSA (alkyl hydroperoxide reductase and thiol-specific antioxidant) f	1.10387	0.00290103														A019582_01	At4g03600	expressed protein	1.77263	0.000137513
A014249_01	At4g10300	expressed protein	1.16963	0.00303183														A012700_01	At3g52500	aspartyl protease family protein contains Pfam PF00026: eukaryotic aspartyl protease	1.76699	0.000147806
A008325_01	At2g39070	expressed protein	0.889936	0.00303183														A002062_01	At1g69830	alpha-amylase, putative / 1,4-alpha-D-glucan glucanohydrolase, putative similar to SP|P17859 Alpha-amylase precursor (EC 3.2.1.1) (1,4-alpha-D-glucan glucanohydrolase) {Vigna mungo}, alpha-amylase [Malus x domestica] GI:7532799; contains Pfam profile PF00	1.35044	0.000149554
A012039_01	At3g02560	40S ribosomal protein S7 (RPS7B) similar to ribosomal protein S7 GB:AAD26256 from [Secale cereale]	0.981733	0.00308662														A012407_01	At3g19330	polyadenylate-binding protein-related / PABP-related similar to At14a (GI:11994571 and GI:11994573) [Arabidopsis thaliana]; similar to Polyadenylate-binding protein 2 (Poly(A)-binding protein 2) (PABP 2) (Swiss-Prot:P42731) [Arabidopsis thaliana]	0.909312	0.000156567
A014083_01	At4g16770	oxidoreductase, 2OG-Fe(II) oxygenase family protein low similarity to flavonol synthase from Petunia hybrida [SP|Q07512], Citrus unshiu [GI:4126403]; contains Pfam domain PF03171, 2OG-Fe(II) oxygenase superfamily; non-consensus GG acceptor splice site at	2.68763	0.00312291														A015524_01	At5g08280	hydroxymethylbilane synthase / porphobilinogen deaminase, chloroplast / pre-uroporphyrinogen synthase identical to SP|Q43316	1.20237	0.000156717
A004039_01		Genomic sequence for Arabidopsis thaliana BAC F1N21 from chromosome I	1.14163	0.00316091														A020050_01	At3g53900	uracil phosphoribosyltransferase, putative / UMP pyrophosphorylase, putative / UPRTase, putative similar to SP|P50926 Uracil phosphoribosyltransferase (EC 2.4.2.9) (UMP pyrophosphorylase) (UPRTase) {Lactococcus lactis}; contains Pfam profile PF00156: Phos	1.12813	0.000157812
A018912_01	At5g50250	31 kDa ribonucleoprotein, chloroplast, putative / RNA-binding protein RNP-T, putative / RNA-binding protein 1/2/3, putative / RNA-binding protein cp31, putative similar to SP|Q04836 31 kDa ribonucleoprotein, chloroplast precursor (RNA-binding protein RNP-	1.09887	0.00319186														A010494_01	At3g04680	pre-mRNA cleavage complex family protein similar to Pre-mRNA cleavage complex II protein Clp1 (Swiss-Prot:Q92989) [Homo sapiens]	1.44048	0.00016034
A006155_01	At2g21140	hydroxyproline-rich glycoprotein family protein identical to proline-rich protein 2 [Arabidopsis thaliana] gi|7620011|gb|AAF64549	1.61899	0.00321504														A004058_01	At1g16880	uridylyltransferase-related similar to [Protein-PII] uridylyltransferase (PII uridylyl- transferase) (Uridylyl removing enzyme) (UTase)(SP:Q9AC53) [Caulobacter crescentus]	1.82328	0.00016034
A012309_01	At3g28500	60S acidic ribosomal protein P2 (RPP2C) similar to acidic ribosomal protein P2b (rpp2b) GB:U62753 GI:2431770 from [Zea mays]	1.89254	0.00360075														A020992_01	At4g15545	expressed protein	1.20079	0.00016034
A002741_01	At1g72610	germin-like protein (GER1) identical to germin-like protein subfamily 3 member 1 SP|P94040; contains Pfam profile: PF01072 Germin family	5.18417	0.00366444														A020423_01	At2g45790	eukaryotic phosphomannomutase family protein contains Pfam profile: PF03332 eukaryotic phosphomannomutase	1.34497	0.00016372
A002561_01	At1g55480	expressed protein	1.27134	0.00368777														A020928_01	At4g15560	1-deoxy-D-xylulose 5-phosphate synthase, putative / 1-deoxyxylulose-5-phosphate synthase, putative / DXP-synthase, putative (DEF) (CLA1) identical to SP|Q38854 Probable 1-deoxy-D-xylulose 5-phosphate synthase, chloroplast precursor (EC 4.1.3.37) (1-deoxyx	1.35749	0.000164815
A019027_01	At5g13980	glycosyl hydrolase family 38 protein similar to alpha-mannosidase GI:1419374 from [Homo sapiens]	0.841176	0.00368777														A018156_01	At5g57350	ATPase 3, plasma membrane-type / proton pump 3 nearly identical to SP|P20431 ATPase 3, plasma membrane-type (EC 3.6.3.6) (Proton pump 3) {Arabidopsis thaliana}; contains InterPro accession IPR001757: ATPase, E1-E2 type	1.59242	0.000172971
A018829_01	At5g64290	oxoglutarate/malate translocator, putative similar to SWISS-PROT:Q41364 2-oxoglutarate/malate translocator, chloroplast precursor. [Spinach]{Spinacia oleracea}	1.12566	0.00382169														A024469_01	At5g59820	zinc finger (C2H2 type) family protein (ZAT12) identical to zinc finger protein ZAT12 [Arabidopsis thaliana] gi|1418325|emb|CAA67232	1.27328	0.00018082
A024597_01	At2g21170	triosephosphate isomerase, chloroplast, putative similar to Triosephosphate isomerase, chloroplast precursor: SP|P48496 from Spinacia oleracea, SP|P46225 from Secale cereale	1.47907	0.00385559														A020040_01	At1g76960	expressed protein	1.84529	0.00018082
A019145_01	At5g22740	glycosyl transferase family 2 protein similar to beta-(1-3)-glucosyl transferase GB:AAC62210 GI:3687658 from [Bradyrhizobium japonicum], cellulose synthase from Agrobacterium tumeficiens [gi:710492] and Agrobacterium radiobacter [gi:710493]; contains Pfam	1.08439	0.00385559														A024557_01	At1g27730	zinc finger (C2H2 type) family protein (ZAT10) / salt-tolerance zinc finger protein (STZ) identical to salt-tolerance zinc finger protein GB:CAA64820 GI:1565227 from [Arabidopsis thaliana]; contains Pfam domain, PF00096: Zinc finger, C2H2 type; identical	1.55456	0.000181334
A019008_01	At5g42510	disease resistance-responsive family protein similar to disease resistance response protein 206-d [Pisum sativum] gi|508844|gb|AAB18669	1.24611	0.0040114														A023824_01	At1g50660	expressed protein similar to liver stage antigen-1 (GI:510184) [Plasmodium falciparum]; similar to Myosin II heavy chain, non muscle (Swiss-Prot:P08799) [Dictyostelium discoideum]; similar to liver stage antigen (GI:9916) [Plasmodium falciparum]; similar	1.37431	0.000181334
A001044_01	At1g75040	pathogenesis-related protein 5 (PR-5) identical to SP|P28493 Pathogenesis-related protein 5 precursor (PR-5) {Arabidopsis thaliana}; contains Pfam profile: PF00314 Thaumatin family	1.54793	0.00422605														A020291_01	At3g12780	phosphoglycerate kinase, putative similar to SP|P41758 Phosphoglycerate kinase, chloroplast precursor (EC 2.7.2.3) {Chlamydomonas reinhardtii}; contains Pfam profile PF00162: phosphoglycerate kinase	2.29822	0.000181334
A004058_01	At1g16880	uridylyltransferase-related similar to [Protein-PII] uridylyltransferase (PII uridylyl- transferase) (Uridylyl removing enzyme) (UTase)(SP:Q9AC53) [Caulobacter crescentus]	1.23958	0.0045258														A007429_01	At2g26690	nitrate transporter (NTP2) identical to nitrate transporter (ntp2) [Arabidopsis thaliana] GI:4490321	1.38703	0.000181334
A019305_01	At5g37300	expressed protein	1.92614	0.00478802														A002084_01	At1g01470	late embryogenesis abundant protein, putative / LEA protein, putative similar to SP|P46518 Late embryogenesis abundant protein Lea14-A {Gossypium hirsutum}; contains Pfam profile PF03168: Late embryogenesis abundant protein	1.70209	0.000195766
A008857_01	At2g32690	glycine-rich protein	1.36161	0.00486606														A025908_01	At3g28715	expressed protein	1.07373	0.000198802
A007305_01	At2g28950	expansin, putative (EXP6) similar to expansin GI:2828241 from [Brassica napus]; contains Pfam profile PF01357: Pollen allergen	1.08559	0.0050034														A020037_01	At1g32550	ferredoxin family protein similar to ferredoxin from Synechocystis sp. [GI:48019]; contains Pfam profile PF00111 2Fe-2S iron-sulfur cluster binding domain	1.20326	0.000198802
A018080_01	At5g45040	cytochrome c6 (ATC6) identical to c6 type cytochrome [Arabidopsis thaliana] gi|19571824|emb|CAD27418	0.979139	0.00500498														A020145_01		EST	1.57195	0.000207401
A002103_01	At1g30360	early-responsive to dehydration stress protein (ERD4) nearly identical to ERD4 protein (early-responsive to dehydration stress) [Arabidopsis thaliana] GI:15375406; contains Pfam profile PF02714: Domain of unknown function DUF221	1.27062	0.00505236														A025628_01	At1g79530	glyceraldehyde-3-phosphate dehydrogenase -related	1.63317	0.000208245
A022219_01	At3g63350	heat shock transcription factor family protein contains Pfam profile: PF00447 HSF-type DNA-binding domain	0.856005	0.00515653														A019610_01	At5g02220	expressed protein	1.37964	0.000209332
A009227_01	At3g15360	thioredoxin M-type 4, chloroplast precursor (TRX-M4)	1.45162	0.0053806														A010869_01	At3g09210	KOW domain-containing transcription factor family protein ; est match	1.13335	0.000210879
A017884_01	At5g42650	allene oxide synthase (AOS) / hydroperoxide dehydrase / cytochrome P450 74A (CYP74A) identical to Allene oxide synthase, chloroplast precursor (Hydroperoxide dehydrase) (Cytochrome P450 74A) (SP:Q96242) {Arabidopsis thaliana}	2.46403	0.00541971														A022128_01	At3g09790	polyubiquitin (UBQ8)	1.32772	0.000224909
A002084_01	At1g01470	late embryogenesis abundant protein, putative / LEA protein, putative similar to SP|P46518 Late embryogenesis abundant protein Lea14-A {Gossypium hirsutum}; contains Pfam profile PF03168: Late embryogenesis abundant protein	1.20981	0.00541971														A024597_01	At2g21170	triosephosphate isomerase, chloroplast, putative similar to Triosephosphate isomerase, chloroplast precursor: SP|P48496 from Spinacia oleracea, SP|P46225 from Secale cereale	1.91161	0.000233023
A000268_01	At1g47260	bacterial transferase hexapeptide repeat-containing protein contains Pfam profile PF00132: Bacterial transferase hexapeptide (four repeats)	0.851858	0.00557896														A024583_01	At5g15090	porin, putative / voltage-dependent anion-selective channel protein, putative similar to SP|P42055 34 kDa outer mitochondrial membrane protein porin (Voltage-dependent anion-selective channel protein) (VDAC) {Solanum tuberosum}; contains Pfam profile PF01	1.53261	0.00024127
A003207_01	At1g37130	nitrate reductase 2 (NR2) identical to SP|P11035 Nitrate reductase 2 (formerly EC 1.6.6.1) (NR2) {Arabidopsis thaliana}	1.10761	0.00569206														A024677_01	At5g66190	ferredoxin--NADP(+) reductase, putative / adrenodoxin reductase, putative strong similarity to Ferredoxin--NADP reductase, chloroplast precursor (EC 1.18.1.2) (FNR) from {Pisum sativum} SP|P10933, {Mesembryanthemum crystallinum} SP|P41343, {Spinacia olera	1.83441	0.000246182
A012334_01	At3g13120	30S ribosomal protein S10, chloroplast, putative similar to 30S ribosomal protein S10 GB:P02364 [Escherichia coli] (est matches suggest the N-terminal extension)	1.04648	0.00584522														A019033_01	At5g16030	expressed protein	1.53543	0.000257464
A020423_01	At2g45790	eukaryotic phosphomannomutase family protein contains Pfam profile: PF03332 eukaryotic phosphomannomutase	0.962796	0.00584522														A021903_01	At3g61640	arabinogalactan-protein (AGP20)	1.76195	0.000265236
A016836_01	At5g49630	amino acid permease 6 (AAP6) identical to amino acid permease 6 (AAP6) [Arabidopsis thaliana] GI:1769887	0.935013	0.00584522														A021815_01	At3g27380	succinate dehydrogenase, iron-sulphur subunit, mitochondrial (SDH2-1) nearly identical to mitochondrial succinate dehydrogenase iron-sulphur subunit (sdh2-1) [gi:12049598] from Arabidopsis thaliana	1.01023	0.000300391
A016936_01	At5g64040	photosystem I reaction center subunit PSI-N, chloroplast, putative / PSI-N, putative (PSAN) SP:P49107; Plant Physiol. 109 (3), 1126 (1995); similar to SP|P31093 Photosystem I reaction centre subunit N, chloroplast precursor (PSI- N) {Hordeum vulgare}	1.78447	0.00598628														A012028_01	At3g16370	GDSL-motif lipase/hydrolase family protein similar to family II lipases EXL3 GI:15054386, EXL1 GI:15054382, EXL2 GI:15054384 from [Arabidopsis thaliana]; contains Pfam profile: PF00657 Lipase Acylhydrolase with GDSL-like motif	2.54467	0.000305071
A017837_01	At5g09650	inorganic pyrophosphatase family protein similar to SP|Q15181 Inorganic pyrophosphatase (EC 3.6.1.1) (Pyrophosphate {Homo sapiens}; contains Pfam profile PF00719: inorganic pyrophosphatase	0.96475	0.00598628														A003910_01	At1g51980	mitochondrial processing peptidase alpha subunit, putative similar to mitochondrial processing peptidase alpha subunit, mitochondrial precursor, Alpha-MPP (Ubiquinol-cytochrome C reductase subunit II) [Potato] SWISS-PROT:P29677	1.67266	0.000305071
A020820_01	At5g19440	cinnamyl-alcohol dehydrogenase, putative (CAD) similar to cinnamyl-alcohol dehydrogenase, Eucalyptus gunnii [GI:1143445], apple tree, PIR:T16995	0.938079	0.00604473														A025833_01	At4g18010	inositol polyphosphate 5-phosphatase II (IP5PII)	1.05769	0.000309868
A001519_01	At1g09790	phytochelatin synthetase-related contains Pfam profile PF04833: Phytochelatin synthetase-like conserved region	1.20511	0.00606211														A003614_01	At1g33050	expressed protein	1.03019	0.000309868
A015530_01	At5g13510	ribosomal protein L10 family protein ribosomal protein L10- Nicotiana tabacum, EMBL:AB010879	0.977249	0.00606211														A009398_01	At3g59400	expressed protein	1.72625	0.000309868
A005620_01	At5g28020	cysteine synthase (O-acetylserine (thiol)-lyase/O-acetylserine sulfhydrylase), putative	1.17749	0.00615631														A019027_01	At5g13980	glycosyl hydrolase family 38 protein similar to alpha-mannosidase GI:1419374 from [Homo sapiens]	1.07221	0.000309868
A010758_01	At3g27160	ribosomal protein S21 family protein contains Pfam profile: PF01165 ribosomal protein S21	1.8744	0.00651534														A020683_01	At3g52560	ubiquitin-conjugating enzyme family protein similar to DNA-binding protein CROC-1B [Homo sapiens] GI:1066082; contains Pfam profile PF00179: Ubiquitin-conjugating enzyme	1.71201	0.000309868
A023230_01		Arabidopsis thaliana BAC F3H7	1.62709	0.00652144														A003207_01	At1g37130	nitrate reductase 2 (NR2) identical to SP|P11035 Nitrate reductase 2 (formerly EC 1.6.6.1) (NR2) {Arabidopsis thaliana}	1.39044	0.000309868
A020992_01	At4g15545	expressed protein	0.845634	0.00702125														A004528_01	At1g08570	thioredoxin family	1.0715	0.0003154
A017068_01	At5g28750	thylakoid assembly protein, putative similar to thylakoid assembly 4 (tha4) protein [Pisum sativum] GI:4929305; contains Pfam profile PF02416: mttA/Hcf106 family	0.941472	0.00705285														A013960_01	At4g02770	photosystem I reaction center subunit II, chloroplast, putative / photosystem I 20 kDa subunit, putative / PSI-D, putative (PSAD1) similar to SP|P12353 Photosystem I reaction center subunit II, chloroplast precursor (Photosystem I 20 kDa subunit) (PSI-D)	2.13286	0.000316129
A012830_01	At4g16143	importin alpha-2, putative (IMPA-2) similar to importin alpha 2 [Capsicum annuum] GI:13752562; contains Pfam profiles PF01749: Importin beta binding domain, PF00514: Armadillo/beta-catenin-like repeat; non-consensus GG donor splice site at exon 1 and 6; C	1.04577	0.00716569														A017034_01	At5g02120	thylakoid membrane one helix protein (OHP) identical to one helix protein GI:3283057 from [Arabidopsis thaliana]	1.69898	0.000338602
A018243_01	At5g11810	expressed protein	0.91048	0.00724654														A019305_01	At5g37300	expressed protein	2.58338	0.000338602
A021768_01	At3g03820	auxin-induced (indole-3-acetic acid induced) protein, putative	0.984597	0.00725178														A007598_01	At2g44910	homeobox-leucine zipper protein 4 (HB-4) / HD-ZIP protein 4 identical to Homeobox-leucine zipper protein ATHB-4 (HD-ZIP protein ATHB-4) (SP:P92953) [Arabidopsis thaliana]	1.36968	0.00033899
A024670_01	At2g37220	29 kDa ribonucleoprotein, chloroplast, putative / RNA-binding protein cp29, putative similar to SP|Q43349 29 kDa ribonucleoprotein, chloroplast precursor (RNA-binding protein cp29) {Arabidopsis thaliana}	0.960802	0.00725178														A020873_01	At3g21670	nitrate transporter (NTP3) nearly identical to nitrate transporter [Arabidopsis thaliana] GI:4490323; contains Pfam profile: PF00854 POT family	0.999181	0.000342614
A021817_01	At3g17210	expressed protein	0.888402	0.00725178														A019796_01	At1g47420	expressed protein identical to hypothetical protein GB:AAD46040 GI:5668814 from [Arabidopsis thaliana]	1.07841	0.000347988
A009868_01	At3g61560	reticulon family protein (RTNLB6) contains Pfam profile PF02453: Reticulon	0.877657	0.00739352														A001519_01	At1g09790	phytochelatin synthetase-related contains Pfam profile PF04833: Phytochelatin synthetase-like conserved region	1.72935	0.000353368
A012028_01	At3g16370	GDSL-motif lipase/hydrolase family protein similar to family II lipases EXL3 GI:15054386, EXL1 GI:15054382, EXL2 GI:15054384 from [Arabidopsis thaliana]; contains Pfam profile: PF00657 Lipase Acylhydrolase with GDSL-like motif	1.76627	0.00752494														A007438_01	At2g30970	aspartate aminotransferase, mitochondrial / transaminase A (ASP1) identical to SP|P46643 Aspartate aminotransferase, mitochondrial precursor (EC 2.6.1.1) (Transaminase A) {Arabidopsis thaliana}	1.23185	0.000356489
A007348_01	At2g20990	C2 domain-containing protein	0.75128	0.00764303														A015196_01	At4g29480	mitochondrial ATP synthase g subunit family protein contains Pfam profile: PF04718 mitochondrial ATP synthase g subunit	1.17584	0.000356851
A015196_01	At4g29480	mitochondrial ATP synthase g subunit family protein contains Pfam profile: PF04718 mitochondrial ATP synthase g subunit	0.84664	0.00802086														A018067_01	At5g19760	dicarboxylate/tricarboxylate carrier (DTC) identical to dicarboxylate/tricarboxylate carrier [Arabidopsis thaliana] GI:19913113	1.15174	0.000357486
A004853_01	At1g18800	nucleosome assembly protein (NAP) family protein similar to SP|Q01105|SET protein (HLA-DR associated protein II) (PHAPII) (Phosphatase 2A inhibitor I2PP2A) {Homo sapiens}; contains Pfam profile PF00956: Nucleosome assembly protein (NAP)	3.53895	0.00803269														A013232_01	At4g39860	expressed protein	0.87577	0.000357486
A011121_01	At3g48500	expressed protein	0.949435	0.00806279														A022370_01	At4g19710	bifunctional aspartate kinase/homoserine dehydrogenase, putative / AK-HSDH, putative similar to gb|X71364 [PIR|S46497] aspartate kinase / homoserine dehydrogenase from Arabidopsis thaliana	1.36051	0.000357486
A011116_01	At3g29030	expansin, putative (EXP5) identical to expansin At-EXP5 GB:AAB38071 from [Arabidopsis thaliana]; alpha-expansin gene family, PMID:11641069	2.65853	0.00829965														A017258_01	At5g59250	sugar transporter family protein similar to D-xylose-H+ symporter from Lactobacillus brevis GI:2895856, sugar-porter family protein 2 [Arabidopsis thaliana] GI:14585701; contains Pfam profile PF00083: major facilitator superfamily protein	1.0479	0.000360147
A008283_01	At2g29650	inorganic phosphate transporter, putative similar to brain specific Na+-dependent inorganic phosphate cotransporter [Rattus norvegicus] GI:507415; contains Pfam profile PF00083: major facilitator superfamily protein	1.12388	0.00829965														A017837_01	At5g09650	inorganic pyrophosphatase family protein similar to SP|Q15181 Inorganic pyrophosphatase (EC 3.6.1.1) (Pyrophosphate {Homo sapiens}; contains Pfam profile PF00719: inorganic pyrophosphatase	1.25569	0.000362104
A018067_01	At5g19760	dicarboxylate/tricarboxylate carrier (DTC) identical to dicarboxylate/tricarboxylate carrier [Arabidopsis thaliana] GI:19913113	0.823703	0.00829965														A019289_01	At5g14240	expressed protein	1.33669	0.000363572
A009663_01	At3g22520	expressed protein	1.01329	0.0083071														A024630_01	At1g18540	60S ribosomal protein L6 (RPL6A) similar to 60S ribosomal protein L6 GI:7208784 from [Cicer arietinum]	1.04472	0.000363572
A018019_01	At5g14740	carbonic anhydrase 2 / carbonate dehydratase 2 (CA2) (CA18) nearly identical to SP|P42737 Carbonic anhydrase 2 (EC 4.2.1.1) (Carbonate dehydratase 2) {Arabidopsis thaliana}	1.38903	0.00844726														A015483_01	At4g03050	2-oxoglutarate-dependent dioxygenase, putative (AOP3) strong similarity to AOP3 [Arabidopsis thaliana] GI:16118893; contains Pfam profile PF03171: 2OG-Fe(II) oxygenase superfamily domain; identical to cDNA AOP3 GI:16118892	3.04032	0.000367977
A025978_01	At1g12900	glyceraldehyde 3-phosphate dehydrogenase, chloroplast, putative / NADP-dependent glyceraldehydephosphate dehydrogenase, putative similar to SP|P25856 Glyceraldehyde 3-phosphate dehydrogenase A, chloroplast precursor (EC 1.2.1.13) (NADP-dependent glycerald	1.71206	0.00854222														A014124_01	At4g27800	protein phosphatase 2C PPH1 / PP2C PPH1 (PPH1) identical to SP|P49599|P2C3_ARATH Protein phosphatase 2C PPH1 (EC 3.1.3.16) (PP2C) {Arabidopsis thaliana}; similar to protein phosphatase-2C; PP2C (GI:3643090) [Mesembryanthemum crystallinum]	1.21091	0.000372869
A010869_01	At3g09210	KOW domain-containing transcription factor family protein ; est match	0.798172	0.00859393														A007600_01	At2g21280	expressed protein similar to YfhF (GI:2804536) [Bacillus subtilis]	1.98082	0.000379298
A021099_01	At3g63490	ribosomal protein L1p family	1.08484	0.00870915														A019135_01	At5g67070	rapid alkalinization factor (RALF) family protein similar to RALF precursor [Nicotiana tabacum] GI:16566316	1.32952	0.000385906
A001933_01	At1g10200	transcription factor LIM, putative strong similarity to transcription factor Ntlim1 [Nicotiana tabacum] GI:5689136, LIM domain protein WLIM-1 [Helianthus annuus] GI:5070280; contains Pfam profile PF00412: LIM domain	1.07307	0.00875519														A021134_01	At3g03250	UTP--glucose-1-phosphate uridylyltransferase, putative / UDP-glucose pyrophosphorylase, putative / UGPase, putative strong similarity to SP|P19595 UTP--glucose-1-phosphate uridylyltransferase (EC 2.7.7.9) (UDP-glucose pyrophosphorylase) (UDPGP) (UGPase) {	0.8902	0.000385906
A009751_01	At3g07470	expressed protein contains Pfam profile PF04398: Protein of unknown function, DUF538	0.85686	0.00875519														A019308_01	At5g11740	arabinogalactan-protein (AGP15) identical to gi|10880507|gb|AAG24283	1.10957	0.000394447
A001349_01	At1g32060	phosphoribulokinase (PRK) / phosphopentokinase nearly identical to SP|P25697 Phosphoribulokinase, chloroplast precursor (EC 2.7.1.19) (Phosphopentokinase) (PRKASE) (PRK) {Arabidopsis thaliana}	1.5131	0.00914572														A019626_01	At3g51820	chlorophyll synthetase, putative	1.47492	0.000394447
A001151_01	At1g29700	expressed protein	1.12434	0.00926502														A019880_01	At2g42600	phosphoenolpyruvate carboxylase, putative / PEP carboxylase, putative (PPC2) strong similarity to phosphoenolpyruvate carboxylase [Brassica napus] GI:507808; contains Pfam profile PF00311: phosphoenolpyruvate carboxylase	1.09159	0.000394447
A016585_01	At5g03940	signal recognition particle 54 kDa protein, chloroplast / 54 chloroplast protein / SRP54 (FFC) identical to Swiss-Prot:P37107 signal recognition particle 54 kDa protein, chloroplast precursor (SRP54) (54 chloroplast protein) (54CP) (FFC) [Arabidopsis thal	1.26734	0.00927195														A001349_01	At1g32060	phosphoribulokinase (PRK) / phosphopentokinase nearly identical to SP|P25697 Phosphoribulokinase, chloroplast precursor (EC 2.7.1.19) (Phosphopentokinase) (PRKASE) (PRK) {Arabidopsis thaliana}	2.12696	0.000401288
A017382_01	At5g07020	proline-rich family protein	0.918007	0.00942042														A021112_01	At5g35630	glutamine synthetase (GS2) identical to glutamine synthetase, chloroplast precursor (glutamate-- ammonia ligase, GS2) [Arabidopsis thaliana] SWISS-PROT:Q43127	1.67597	0.0004021
A024305_01	At3g17040	tetratricopeptide repeat (TPR)-containing protein low similarity to SP|Q9FNS4 PsbB mRNA maturation factor Mbb1, chloroplast precursor {Chlamydomonas reinhardtii}; contains Pfam profile: PF00515: TPR Domain	1.27811	0.00942785														A021012_01	At2g41470	embryo-specific protein-related similar to embryo-specific protein 3 (ATS3) [Arabidopsis thaliana] GI:3335171	1.43206	0.000421593
A021012_01	At2g41470	embryo-specific protein-related similar to embryo-specific protein 3 (ATS3) [Arabidopsis thaliana] GI:3335171	1.02081	0.00962033														A023230_01		Arabidopsis thaliana BAC F3H7	2.17578	0.000421593
A018922_01	At5g44340	tubulin beta-4 chain (TUB4) nearly identical to SP|P24636 Tubulin beta-4 chain {Arabidopsis thaliana}	0.908073	0.00962433														A021414_01	At5g18050	auxin-induced (indole-3-acetic acid induced) protein, putative	1.22732	0.000421593
A016296_01	At5g57320	villin, putative similar to villin 2 (VLN2) [Arabidopsis thaliana] GI:3415115, villin 3 (VLN3) [Arabidopsis thaliana] GI:3415117; contains Pfam profiles PF00626: Gelsolin repeat, PF02209: Villin headpiece domain	0.868131	0.00962433														A001298_01	At1g57770	amine oxidase family contains similarity to carotenoid isomerase [Lycopersicon esculentum] GI:19550437, phytoene dehydrogenase (PDH1) GI:433144 from (Cercospora nicotianae); contains Pfam profile PF01593 amine oxidase, flavin-containing	1.27045	0.000421593
A012331_01	At3g16240	delta tonoplast integral protein (delta-TIP) identical to delta tonoplast integral protein (delta-TIP) (GI:9279707)(GB:U39485) [Arabidopsis thaliana] (Plant Cell 8 (4), 587-599 (1996))	1.14644	0.00968342														A012334_01	At3g13120	30S ribosomal protein S10, chloroplast, putative similar to 30S ribosomal protein S10 GB:P02364 [Escherichia coli] (est matches suggest the N-terminal extension)	1.33505	0.000421593
A014075_01	At4g00490	beta-amylase, putative / 1,4-alpha-D-glucan maltohydrolase, putative similar to beta-amylase from SP:O64407 [Vigna unguiculata]; contains Pfam profile PF01373: Glycosyl hydrolase family 14	1.1075	0.00980674														A024636_01	At1g23310	glutamate:glyoxylate aminotransferase 1 (GGT1) identical to glutamate:glyoxylate aminotransferase 1 [Arabidopsis thaliana] GI:24461827; similar to alanine aminotransferase GI:4730884 from [Oryza sativa]; contains Pfam profile PF00155: aminotransferase, cl	1.43157	0.000421593
A004669_01	At1g52230	photosystem I reaction center subunit VI, chloroplast, putative / PSI-H, putative (PSAH2) identical to SP|Q9SUI6; similar to PSI-H precursor [Nicotiana sylvestris] GI:407355; contains Pfam profile PF03244: Photosystem I reaction centre subunit VI	2.35136	0.00988009														A009227_01	At3g15360	thioredoxin M-type 4, chloroplast precursor (TRX-M4)	1.85772	0.000421593
A024545_01	At4g21280	oxygen-evolving enhancer protein 3, chloroplast, putative (PSBQ1) (PSBQ) identical to SP|Q9XFT3 Oxygen-evolving enhancer protein 3-1, chloroplast precursor (OEE3) (16 kDa subunit of oxygen evolving system of photosystem II) (OEC 16 kDa subunit) {Arabidops	1.24139	0.00992479														A009139_01	At3g51600	nonspecific lipid transfer protein 5 (LTP5) identical to SP|Q9XFS7 Nonspecific lipid-transfer protein 5 (LTP 5) {Arabidopsis thaliana}	2.14086	0.000422489
A024636_01	At1g23310	glutamate:glyoxylate aminotransferase 1 (GGT1) identical to glutamate:glyoxylate aminotransferase 1 [Arabidopsis thaliana] GI:24461827; similar to alanine aminotransferase GI:4730884 from [Oryza sativa]; contains Pfam profile PF00155: aminotransferase, cl	1.05385	0.010042														A021444_01	At5g59910	histone H2B	1.19189	0.000424295
A019219_01	At5g05740	peptidase M50 family protein / sterol-regulatory element binding protein (SREBP) site 2 protease family protein contains Pfam PF02163: Sterol-regulatory element binding protein (SREBP) site 2 protease	0.987225	0.0101204														A019000_01	At5g67370	expressed protein similar to unknown protein (gb|AAC18972.1)	1.32495	0.00043443
A013960_01	At4g02770	photosystem I reaction center subunit II, chloroplast, putative / photosystem I 20 kDa subunit, putative / PSI-D, putative (PSAD1) similar to SP|P12353 Photosystem I reaction center subunit II, chloroplast precursor (Photosystem I 20 kDa subunit) (PSI-D)	1.48902	0.0104287														A025357_01	At1g65890	acyl-activating enzyme 12 (AAE12) similar to AMP-binding protein GI:1903034 from [Brassica napus]; contains Pfam AMP-binding domain PF00501; identical to cDNA acyl-activating enzyme 12 (At1g65890) mRNA GI:29893228, acyl-activating enzyme 12 [Arabidopsis t	3.19954	0.000436336
A004386_01	At1g23740	oxidoreductase, zinc-binding dehydrogenase family protein contains Pfam profile PF00107: oxidoreductase, zinc-binding dehydrogenase family	1.15428	0.0104287														A003507_01	At1g12080	expressed protein	1.57312	0.000436336
A008356_01	At2g38140	chloroplast 30S ribosomal protein S31 (PSRP4)	0.711246	0.0108014														A002561_01	At1g55480	expressed protein	1.55928	0.000436336
A017882_01	At5g13450	ATP synthase delta chain, mitochondrial, putative / H(+)-transporting two-sector ATPase, delta (OSCP) subunit, putative identical to SP|Q96251; similar to SP|P22778 ATP synthase delta chain, mitochondrial precursor (EC 3.6.3.14) (Oligomycin sensitivity co	0.863317	0.0108042														A001044_01	At1g75040	pathogenesis-related protein 5 (PR-5) identical to SP|P28493 Pathogenesis-related protein 5 precursor (PR-5) {Arabidopsis thaliana}; contains Pfam profile: PF00314 Thaumatin family	1.95624	0.000442958
A003481_01	At1g77590	long-chain-fatty-acid--CoA ligase family protein / long-chain acyl-CoA synthetase family protein (LACS9) similar to LACS 3 [SP|O95573] from Homo Sapiens, LACS 3 [SP|Q63151] from Rattus norvegicus; contains Pfam HMM hit: AMP-binding enzymes PF00501	1.23181	0.0109329														A021895_01		A.thaliana mRNA (clone ACaM6) for calmodulin	0.989298	0.000442958
A025759_01		Arabidopsis thaliana chromosome II section 131 of 255 of the complete sequence. Sequence from clones T20K9, F21P24	1.45757	0.0113106														A020576_01	At2g33220	expressed protein	1.23287	0.000453117
A021435_01	At5g18080	auxin-induced (indole-3-acetic acid induced) protein, putative	1.02185	0.0117715														A020349_01	At3g26060	peroxiredoxin Q, putative similar to peroxiredoxin Q [Sedum lineare] GI:6899842; contains Pfam profile: PF00578 AhpC/TSA (alkyl hydroperoxide reductase and thiol-specific antioxidant) family	1.42925	0.000453117
A012818_01	At3g63140	mRNA-binding protein, putative similar to mRNA binding protein precursor (GI:26453355) [Lycopersicon esculentum]	1.33224	0.0119142														A002608_01	At1g30120	pyruvate dehydrogenase E1 component beta subunit, chloroplast identical to pyruvate dehydrogenase E1 beta subunit [Arabidopsis thaliana] GI:2454184; identical to cDNA pyruvate dehydrogenase E1 beta subunit mRNA, nuclear gene encoding plastid protein GI:24	2.05758	0.000453348
A018089_01	At5g09660	malate dehydrogenase, glyoxysomal identical to SP|Q9ZP05; identical to cDNA microbody NAD-dependent malate dehydrogenase GI:3929650	1.35807	0.0119641														A021099_01	At3g63490	ribosomal protein L1p family	1.43455	0.000458943
A019033_01	At5g16030	expressed protein	1.05479	0.0119641														A003006_01	At1g79850	30S ribosomal protein S17, chloroplast / CS17 (RPS17) identical to 30S ribosomal protein S17, chloroplast precursor GB:P16180 [Arabidopsis thaliana]	1.6381	0.000482743
A025546_01	At1g33720	cytochrome P450, putative similar to SP|O64636 Cytochrome P450 76C1 (EC 1.14.-.-) {Arabidopsis thaliana}; contains Pfam profile PF00067: Cytochrome P450	1.29761	0.0125581														A002146_01	At1g24360	3-oxoacyl-[acyl-carrier protein] reductase, chloroplast / 3-ketoacyl-acyl carrier protein reductase identical to 3-oxoacyl-[acyl-carrier protein] reductase SP:P33207 from [Arabidopsis thaliana]	1.48008	0.000491816
A024627_01	At1g03130	photosystem I reaction center subunit II, chloroplast, putative / photosystem I 20 kDa subunit, putative / PSI-D, putative (PSAD2) similar to SP|P12353 Photosystem I reaction center subunit II, chloroplast precursor (Photosystem I 20 kDa subunit) (PSI-D)	1.29214	0.0125581														A016936_01	At5g64040	photosystem I reaction center subunit PSI-N, chloroplast, putative / PSI-N, putative (PSAN) SP:P49107; Plant Physiol. 109 (3), 1126 (1995); similar to SP|P31093 Photosystem I reaction centre subunit N, chloroplast precursor (PSI- N) {Hordeum vulgare}	2.25701	0.000495328
A024474_01	At5g66510	bacterial transferase hexapeptide repeat-containing protein contains Pfam profile PF00132: Bacterial transferase hexapeptide (four repeats)	1.21943	0.0125581														A002741_01	At1g72610	germin-like protein (GER1) identical to germin-like protein subfamily 3 member 1 SP|P94040; contains Pfam profile: PF01072 Germin family	6.08532	0.000503831
A009398_01	At3g59400	expressed protein	1.17364	0.0125581														A015805_01	At5g52820	WD-40 repeat family protein / notchless protein, putative similar to notchless [Xenopus laevis] GI:3687833; contains Pfam PF00400: WD domain, G-beta repeat (8 copies)	1.08347	0.000506835
A012326_01	At3g08710	thioredoxin family protein similar to thioredoxin H-type GB:P29448 SP|P29448 [Arabidopsis thaliana], Thioredoxin H-type 2 (TRX-H2) SP|Q07090 {Nicotiana tabacum}; contains Pfam profile: PF00085 Thioredoxin	0.99511	0.0125581														A020529_01	At3g11410	protein phosphatase 2C, putative / PP2C, putative identical to protein phosphatase 2C (PP2C) GB:P49598 [Arabidopsis thaliana]; contains Pfam profile PF00481: Protein phosphatase 2C; identical to cDNA protein phosphatase 2C GI:633027	1.54275	0.000506835
A017523_01	At5g64740	cellulose synthase, catalytic subunit, putative similar to gi:2827141 cellulose synthase catalytic subunit (Ath-A), Arabidopsis thaliana	0.837468	0.0125581														A025971_01	At1g08510	acyl-(acyl carrier protein) thioesterase -related	1.29838	0.000506835
A020037_01	At1g32550	ferredoxin family protein similar to ferredoxin from Synechocystis sp. [GI:48019]; contains Pfam profile PF00111 2Fe-2S iron-sulfur cluster binding domain	0.791965	0.0125581														A007305_01	At2g28950	expansin, putative (EXP6) similar to expansin GI:2828241 from [Brassica napus]; contains Pfam profile PF01357: Pollen allergen	1.32722	0.000519658
A018891_01	At5g20630	germin-like protein (GER3) identical to germin-like protein subfamily 3 member 3 [SP|P94072]	1.76235	0.012571														A024477_01	At5g50850	pyruvate dehydrogenase E1 component beta subunit, mitochondrial / PDHE1-B (PDH2) identical to SP|Q38799 Pyruvate dehydrogenase E1 component beta subunit, mitochondrial precursor (EC 1.2.4.1) (PDHE1-B) {Arabidopsis thaliana}	1.27287	0.000530099
A001939_01	At1g10370	glutathione S-transferase, putative (ERD9) similar to glutathione S-transferase TSI-1 [Aegilops tauschii] gi:2190992 gb:AAD10129; similar to ESTs gb|R29860, emb|Z29757, and emb|Z29758; identical to cDNA ERD9 mRNA for glutathione S-transferase, GI:15375407	1.42241	0.0127863														A001507_01	At1g52220	expressed protein	1.51726	0.000544406
A020006_01	At2g34490	cytochrome P450 family protein similar to Cytochrome P450 61 (C-22 sterol desaturase) (SP:P54781) {Saccharomyces cerevisiae}; contains Pfam profile: PF00067 cytochrome P450; supported by full-length cDNA: Ceres:158108.	0.970459	0.0127863														A020820_01	At5g19440	cinnamyl-alcohol dehydrogenase, putative (CAD) similar to cinnamyl-alcohol dehydrogenase, Eucalyptus gunnii [GI:1143445], apple tree, PIR:T16995	1.17305	0.000550905
A012545_01	At3g55590	GDP-mannose pyrophosphorylase, putative strong similarity to GDP-mannose pyrophosphorylase from Arabidopsis thaliana [GI:3598958], Pichia angusta [GI:7331158]; contains Pfam profile PF00483 Nucleotidyl transferase	0.923824	0.0127863														A012309_01	At3g28500	60S acidic ribosomal protein P2 (RPP2C) similar to acidic ribosomal protein P2b (rpp2b) GB:U62753 GI:2431770 from [Zea mays]	2.32907	0.00055248
A015012_01	At4g34700	complex 1 family protein / LVR family protein contains Pfam PF05347: Complex 1 protein (LYR family)	0.92703	0.0132035														A004386_01	At1g23740	oxidoreductase, zinc-binding dehydrogenase family protein contains Pfam profile PF00107: oxidoreductase, zinc-binding dehydrogenase family	1.61656	0.000555791
A016420_01	At5g02160	expressed protein	1.25814	0.0133121														A021087_01	At4g37010	caltractin, putative / centrin, putative similar to Caltractin (Centrin) SP:P41210 from [Atriplex nummularia]	1.03878	0.000555791
A008039_01	At2g30570	photosystem II reaction center W (PsbW) protein-related similar to photosystem II reaction center W protein SP:Q41387 from [Spinacia oleracea]	1.4281	0.0138023														A024670_01	At2g37220	29 kDa ribonucleoprotein, chloroplast, putative / RNA-binding protein cp29, putative similar to SP|Q43349 29 kDa ribonucleoprotein, chloroplast precursor (RNA-binding protein cp29) {Arabidopsis thaliana}	1.21881	0.000555791
A007598_01	At2g44910	homeobox-leucine zipper protein 4 (HB-4) / HD-ZIP protein 4 identical to Homeobox-leucine zipper protein ATHB-4 (HD-ZIP protein ATHB-4) (SP:P92953) [Arabidopsis thaliana]	0.942218	0.0138155														A024841_01	At3g61220	short-chain dehydrogenase/reductase (SDR) family protein similar to carbonyl reductase GI:1049108 from [Mus musculus]	0.995994	0.000563903
A020516_01	At5g20720	20 kDa chaperonin, chloroplast (CPN21) (CHCPN10) (CPN20) identical to chloroplast 20 kDa chaperonin, chloroplast precursor (Protein Cpn21), chloroplast protein Cpn10, chloroplast chaperonin 10 (Ch-CPN10), SP|O65282 from [Arabidopsis thaliana]; identical t	0.884097	0.0139025														A023508_01	At2g20090	hypothetical protein	1.31749	0.000571735
A020763_01	At1g10960	ferredoxin, chloroplast, putative strong similarity to FERREDOXIN PRECURSOR GB:P16972 [SP|P16972] from [Arabidopsis thaliana]	2.24657	0.0141701														A023089_01	At5g05380	prenylated rab acceptor (PRA1) family protein weak similarity to prenylated Rab acceptor 1 (PRA1) [Homo sapiens] GI:4877285; contains Pfam profile PF03208: Prenylated rab acceptor (PRA1)	1.46394	0.000586582
A020774_01	At5g14060	aspartate kinase, lysine-sensitive nearly identical to gi:2257743	1.36021	0.0142604														A024195_01	At1g51500	ABC transporter family protein	2.10064	0.00059488
A018769_01	At5g48270	hypothetical protein	1.05989	0.0142604														A003406_01	At1g29390	expressed protein	1.41912	0.000599553
A018803_01	At5g65430	14-3-3 protein GF14 kappa (GRF8) identical to 14-3-3 protein GF14 kappa GI:5802794, SP:P48348 from [Arabidopsis thaliana]	0.788725	0.0147905														A018912_01	At5g50250	31 kDa ribonucleoprotein, chloroplast, putative / RNA-binding protein RNP-T, putative / RNA-binding protein 1/2/3, putative / RNA-binding protein cp31, putative similar to SP|Q04836 31 kDa ribonucleoprotein, chloroplast precursor (RNA-binding protein RNP-	1.27604	0.000599553
A008865_01	At2g41110	calmodulin-2/3/5 (CAM2) (CAL1) almost identical to Calmodulin-2/3/5 SP:P25069 from [Arabidopsis thaliana]	0.893308	0.01517														A024410_01	At3g60770	40S ribosomal protein S13 (RPS13A) AtRPS13A mRNA for cytoplasmic ribosomal protein S13, Arabidopsis thaliana,AB031739	1.43822	0.000610688
A025908_01	At3g28715	expressed protein	0.702255	0.0152623														A011694_01	At3g18490	aspartyl protease family protein contains Pfam domain, PF00026: eukaryotic aspartyl protease	1.78823	0.000613359
A024195_01	At1g51500	ABC transporter family protein	1.46614	0.0155868														A021077_01	At2g22900	galactosyl transferase GMA12/MNN10 family protein very low similarity to alpha-1,2-galactosyltransferase, Schizosaccharomyces pombe [SP|Q09174]	0.921589	0.000647234
A017060_01	At5g62280	expressed protein	1.21732	0.0155868														A024831_01	At4g35010	glycosyl hydrolase family 35 (beta-galactosidase)	1.16413	0.000694382
A020576_01	At2g33220	expressed protein	0.867425	0.0156102														A020727_01	At1g12000	pyrophosphate--fructose-6-phosphate 1-phosphotransferase beta subunit, putative / pyrophosphate-dependent 6-phosphofructose-1-kinase, putative strong similarity to SP|Q41141 Pyrophosphate--fructose 6-phosphate 1-phosphotransferase beta subunit (EC 2.7.1.9	1.35448	0.000714685
A019050_01	At5g27560	expressed protein hypothetical protein slr1702 - Synechocystis sp., PIR:S75312	0.858914	0.0159581														A015959_01	At5g45170	CbbY protein-related low similarity to SP|P40119 CbbY protein, chromosomal {Alcaligenes eutrophus}	0.922973	0.000714685
A009087_01	At3g45140	lipoxygenase (LOX2) identical to SP|P38418	1.70365	0.0162212														A018089_01	At5g09660	malate dehydrogenase, glyoxysomal identical to SP|Q9ZP05; identical to cDNA microbody NAD-dependent malate dehydrogenase GI:3929650	1.79381	0.000715739
A010739_01	At3g01500	carbonic anhydrase 1, chloroplast / carbonate dehydratase 1 (CA1) nearly identical to SP|P27140 Carbonic anhydrase, chloroplast precursor (EC 4.2.1.1) (Carbonate dehydratase) {Arabidopsis thaliana}	3.31255	0.0164489														A012818_01	At3g63140	mRNA-binding protein, putative similar to mRNA binding protein precursor (GI:26453355) [Lycopersicon esculentum]	1.90645	0.000720463
A009139_01	At3g51600	nonspecific lipid transfer protein 5 (LTP5) identical to SP|Q9XFS7 Nonspecific lipid-transfer protein 5 (LTP 5) {Arabidopsis thaliana}	1.4441	0.0165894														A020128_01	At3g53180	glutamine synthetase, putative similar to glutamine synthetase (glutamate--ammonia ligase) [Bacillus subtilis] SWISS-PROT:P12425	1.03198	0.000726211
A001488_01	At1g62750	elongation factor Tu family protein similar to elongation factor G SP:P34811 [Glycine max (Soybean)]	1.16442	0.0165894														A017068_01	At5g28750	thylakoid assembly protein, putative similar to thylakoid assembly 4 (tha4) protein [Pisum sativum] GI:4929305; contains Pfam profile PF02416: mttA/Hcf106 family	1.16537	0.000726211
A010494_01	At3g04680	pre-mRNA cleavage complex family protein similar to Pre-mRNA cleavage complex II protein Clp1 (Swiss-Prot:Q92989) [Homo sapiens]	0.912511	0.0168627														A025962_01		Sequence of BAC F14O10 from Arabidopsis thaliana chromosome 1	1.31554	0.000733771
A024630_01	At1g18540	60S ribosomal protein L6 (RPL6A) similar to 60S ribosomal protein L6 GI:7208784 from [Cicer arietinum]	0.710343	0.0169494														A018069_01	At5g65220	ribosomal protein L29 family protein contains Pfam profile PF00831: ribosomal protein L29	1.27306	0.000736304
A024677_01	At5g66190	ferredoxin--NADP(+) reductase, putative / adrenodoxin reductase, putative strong similarity to Ferredoxin--NADP reductase, chloroplast precursor (EC 1.18.1.2) (FNR) from {Pisum sativum} SP|P10933, {Mesembryanthemum crystallinum} SP|P41343, {Spinacia olera	1.14434	0.0171138														A025978_01	At1g12900	glyceraldehyde 3-phosphate dehydrogenase, chloroplast, putative / NADP-dependent glyceraldehydephosphate dehydrogenase, putative similar to SP|P25856 Glyceraldehyde 3-phosphate dehydrogenase A, chloroplast precursor (EC 1.2.1.13) (NADP-dependent glycerald	2.22731	0.000746947
A019610_01	At5g02220	expressed protein	0.890568	0.0175684														A009868_01	At3g61560	reticulon family protein (RTNLB6) contains Pfam profile PF02453: Reticulon	1.09824	0.000751927
A008839_01	At2g45610	expressed protein low similarity to PrMC3 [Pinus radiata] GI:5487873	1.60773	0.0176105														A024193_01	At5g42390	metalloendopeptidase identical to chloroplast processing enzyme metalloendopeptidase [Arabidopsis thaliana] gi|2827039|gb|AAC39482	1.23739	0.000765576
A002082_01	At1g72450	expressed protein	0.822682	0.0176105														A017574_01	At5g17350	expressed protein	1.97722	0.000791325
A006166_01	At2g46650	cytochrome b5, putative similar to cytochome b5 GI:2695711 from [Olea europaea]	0.803043	0.0176105														A022044_01		ESTs, Highly similar to [Segment 1 of 2] 60S RIBOSOMAL PROTEIN L5 [A.thaliana]	1.01648	0.00079199
A021087_01	At4g37010	caltractin, putative / centrin, putative similar to Caltractin (Centrin) SP:P41210 from [Atriplex nummularia]	0.732157	0.0176105														A020006_01	At2g34490	cytochrome P450 family protein similar to Cytochrome P450 61 (C-22 sterol desaturase) (SP:P54781) {Saccharomyces cerevisiae}; contains Pfam profile: PF00067 cytochrome P450; supported by full-length cDNA: Ceres:158108.	1.28069	0.00079199
A023730_01	At1g19060	hypothetical protein contains Pfam profile PF04776: Protein of unknown function (DUF626)	1.45117	0.0176656														A024474_01	At5g66510	bacterial transferase hexapeptide repeat-containing protein contains Pfam profile PF00132: Bacterial transferase hexapeptide (four repeats)	1.78364	0.00079199
A019755_01	At3g02380	Zinc finger protein CONSTANS-LIKE 2 (COL2)	1.22201	0.0176656														A025167_01	At3g14640	cytochrome P450, putative similar to GB:Q05047 from [Catharanthus roseus]	1.14988	0.000812545
A018069_01	At5g65220	ribosomal protein L29 family protein contains Pfam profile PF00831: ribosomal protein L29	0.920143	0.0176942														A001917_01	At1g71697	choline kinase -related	1.29315	0.000853609
A021123_01	At2g48070	expressed protein	1.21818	0.0177538														A019063_01	At5g10410	epsin N-terminal homology (ENTH) domain-containing protein / clathrin assembly protein-related contains Pfam PF01417: ENTH domain. ENTH (Epsin N-terminal homology) domain; similar to clathrin assembly protein AP180 (GI:6492344) [Xenopus laevis]	1.41526	0.000855635
A020928_01	At4g15560	1-deoxy-D-xylulose 5-phosphate synthase, putative / 1-deoxyxylulose-5-phosphate synthase, putative / DXP-synthase, putative (DEF) (CLA1) identical to SP|Q38854 Probable 1-deoxy-D-xylulose 5-phosphate synthase, chloroplast precursor (EC 4.1.3.37) (1-deoxyx	0.842949	0.0178221														A016421_01	At5g37510	NADH-ubiquinone dehydrogenase, mitochondrial, putative similar to NADH-ubiquinone oxidoreductase 75 kDa subunit, mitochondrial from Solanum tuberosum [SP|Q43644]	1.17574	0.00086014
A010616_01	At3g27850	50S ribosomal protein L12-3, chloroplast (CL12-C) identical to ribosomal protein L12 GB:X68046 [Arabidopsis thaliana] (J. Biol. Chem. 269 (10), 7330-7336 (1994))	1.47214	0.0179234														A014449_01	At4g22240	plastid-lipid associated protein PAP, putative similar to plastid-lipid associated proteins PAP2 [Brassica rapa] GI:14248550 GI:14248556; contains Pfam profile PF04755: PAP_fibrillin	1.4035	0.00086014
A019626_01	At3g51820	chlorophyll synthetase, putative	1.00078	0.0181037														A020629_01	At2g46080	expressed protein	1.33691	0.00086014
A024469_01	At5g59820	zinc finger (C2H2 type) family protein (ZAT12) identical to zinc finger protein ZAT12 [Arabidopsis thaliana] gi|1418325|emb|CAA67232	0.805954	0.0181746														A001155_01	At1g69490	no apical meristem (NAM) family protein similar to N-term half of NAC domain protein NAM [Arabidopsis thaliana] GI:4325282	1.06624	0.000893639
A018156_01	At5g57350	ATPase 3, plasma membrane-type / proton pump 3 nearly identical to SP|P20431 ATPase 3, plasma membrane-type (EC 3.6.3.6) (Proton pump 3) {Arabidopsis thaliana}; contains InterPro accession IPR001757: ATPase, E1-E2 type	0.967812	0.0186271														A001488_01	At1g62750	elongation factor Tu family protein similar to elongation factor G SP:P34811 [Glycine max (Soybean)]	1.58642	0.000912126
A014991_01	At4g04640	ATP synthase gamma chain 1, chloroplast (ATPC1) identical to SP|Q01908 ATP synthase gamma chain 1, chloroplast precursor (EC 3.6.3.14) {Arabidopsis thaliana}	1.33327	0.0186272														A010758_01	At3g27160	ribosomal protein S21 family protein contains Pfam profile: PF01165 ribosomal protein S21	2.3398	0.000930175
A024682_01	At5g40890	chloride channel protein (CLC-a) identical to GI:1742952 (gb|AAC05742.1)	1.12806	0.0186272														A025845_01		Arabidopsis thaliana DNA chromosome 4, BAC clone F23E13 (ESSAII project)	1.70493	0.000932672
A021552_01	At1g04410	malate dehydrogenase, cytosolic, putative strong similarity to malate dehydrogenase from Mesembryanthemum crystallinum [SP|O24047], Medicago sativa [SP|O48905], Prunus persica [GI:15982948]; contains InterPro entry IPR001236: Lactate/malate dehydrogenase	0.901725	0.0186272														A012167_01	At3g62120	multifunctional aminoacyl-tRNA ligase-related protein	0.910017	0.000932672
A024477_01	At5g50850	pyruvate dehydrogenase E1 component beta subunit, mitochondrial / PDHE1-B (PDH2) identical to SP|Q38799 Pyruvate dehydrogenase E1 component beta subunit, mitochondrial precursor (EC 1.2.4.1) (PDHE1-B) {Arabidopsis thaliana}	0.828259	0.019212														A020672_01	At1g76670	transporter-related low similarity to glucose-6-phosphate/phosphate-translocator precursor [Solanum tuberosum] GI:2997593, GDP-Mannose transporter [Arabidopsis thaliana] GI:15487237; contains Pfam profile PF00892: Integral membrane protein	1.2894	0.000949324
A014754_01	At4g34190	stress enhanced protein 1 (SEP1) identical to stress enhanced protein 1 (SEP1) GI:7384978 from [Arabidopsis thaliana]	0.946005	0.0193293														A018417_01	At5g09930	ABC transporter family protein	1.52906	0.000990898
A020836_01	At1g05010	1-aminocyclopropane-1-carboxylate oxidase / ACC oxidase / ethylene-forming enzyme (ACO) (EAT1) Identical to 1-aminocyclopropane-1-carboxylate oxidase (ACC oxidase) gb|X66719 (EAT1). ESTs gb|T43073, gb|T5714, gb|R90435, gb|R44023, gb|AA597926, gb|AI099676,	0.841977	0.0193471														A017060_01	At5g62280	expressed protein	1.61461	0.000993735
A018256_01	At5g12860	oxoglutarate/malate translocator, putative similar to 2-oxoglutarate/malate translocator precursor, spinach, SWISSPROT:Q41364	0.701321	0.0196603														A014662_01	At4g14540	CCAAT-box binding transcription factor subunit B (NF-YB) (HAP3 ) (AHAP3) family contains Pfam PF00808 : Histone-like transcription factor (CBF/NF-Y) and archaeal histone; similar to LEC1-like protein (GI:22536010) [Phaseolus coccineus]	1.2741	0.00107998
A005743_01	At1g05010	1-aminocyclopropane-1-carboxylate oxidase (ACC oxidase) (ethylene-forming enzyme) (EFE)	1.27488	0.0197637														A019820_01	At2g33450	50S ribosomal protein L28, chloroplast (CL28)	1.5406	0.00107998
A025051_01	At5g11880	diaminopimelate decarboxylase, putative / DAP carboxylase, putative similar to diaminopimelate decarboxylase [Arabidopsis thaliana] GI:6562332; contains Pfam profiles PF02784: Pyridoxal-dependent decarboxylase pyridoxal binding domain, PF00278: Pyridoxal-	1.29041	0.0197981														A016914_01	At5g02240	expressed protein	1.24941	0.00109073
A016199_01	At5g64940	ABC1 family protein contains Pfam domain, PF03109: ABC1 family	1.09251	0.0201261														A000261_01	At1g75230	HhH-GPD base excision DNA repair family protein contains Pfam domain PF00730: HhH-GPD superfamily base excision DNA repair protein	1.2915	0.00110097
A015904_01	At5g43750	expressed protein	0.920941	0.020343														A013605_01	At4g28290	expressed protein	1.01208	0.0011156
A012633_01	At3g16870	GATA zinc finger protein	0.744265	0.0206932														A003481_01	At1g77590	long-chain-fatty-acid--CoA ligase family protein / long-chain acyl-CoA synthetase family protein (LACS9) similar to LACS 3 [SP|O95573] from Homo Sapiens, LACS 3 [SP|Q63151] from Rattus norvegicus; contains Pfam HMM hit: AMP-binding enzymes PF00501	1.58839	0.00111949
A003029_01	At1g62780	expressed protein	1.56309	0.0208354														A017958_01	At5g07030	aspartyl protease family protein contains Pfam profile:PF00026 eukaryotic aspartyl protease	1.51893	0.0011231
A023508_01	At2g20090	hypothetical protein	0.906471	0.0210417														A025546_01	At1g33720	cytochrome P450, putative similar to SP|O64636 Cytochrome P450 76C1 (EC 1.14.-.-) {Arabidopsis thaliana}; contains Pfam profile PF00067: Cytochrome P450	1.65666	0.00112822
A016679_01	At5g02580	expressed protein	0.811534	0.0211333														A021868_01		EST, Highly similar to T45939 hypothetical protein F5K20.290 - Arabidopsis thaliana [A.thaliana]	1.39364	0.00113143
A004528_01	At1g08570	thioredoxin family	0.684264	0.0211333														A014249_01	At4g10300	expressed protein	1.27021	0.00120481
A018986_01	At5g47640	CCAAT-box binding transcription factor subunit B (NF-YB) (HAP3 ) (AHAP3) family (Hap3b) similar to CAAT-box DNA binding protein subunit B (NF-YB) (SP:P25209) (GI:22380) [Zea mays]; contains Pfam PF00808 : Histone-like transcription factor (CBF/NF-Y) and a	0.798748	0.0213235														A013843_01	At4g00890	proline-rich family protein contains proline-rich extensin domains, INTERPRO:IPR002965	1.00671	0.00120907
A019797_01	At1g70940	auxin transport protein, putative (PIN3) similar to auxin transport protein [Arabidopsis thaliana] gi|5817301|gb|AAD52695	1.00817	0.021355														A024614_01	At1g01320	tetratricopeptide repeat (TPR)-containing protein low similarity to SP|P46825 Kinesin light chain (KLC) {Loligo pealeii}; contains Pfam profile PF00515: TPR Domain	1.34259	0.00124189
A018016_01	At5g17230	phytoene synthase (PSY) / geranylgeranyl-diphosphate geranylgeranyl transferase identical to GB:L25812; synonymous with geranylgeranyl-diphosphate geranylgeranyl transferase	0.951393	0.0214132														A005743_01	At1g05010	1-aminocyclopropane-1-carboxylate oxidase (ACC oxidase) (ethylene-forming enzyme) (EFE)	1.7789	0.00124189
A019135_01	At5g67070	rapid alkalinization factor (RALF) family protein similar to RALF precursor [Nicotiana tabacum] GI:16566316	0.87985	0.0214132														A021768_01	At3g03820	auxin-induced (indole-3-acetic acid induced) protein, putative	1.16725	0.00126451
A020128_01	At3g53180	glutamine synthetase, putative similar to glutamine synthetase (glutamate--ammonia ligase) [Bacillus subtilis] SWISS-PROT:P12425	0.71684	0.0215803														A023730_01	At1g19060	hypothetical protein contains Pfam profile PF04776: Protein of unknown function (DUF626)	2.03868	0.00128626
A002950_01	At1g52590	expressed protein	1.31576	0.0216527														A015129_01	At4g25080	magnesium-protoporphyrin O-methyltransferase, putative / magnesium-protoporphyrin IX methyltransferase, putative similar to SP|Q55467 Magnesium-protoporphyrin O-methyltransferase (EC 2.1.1.1) (Magnesium-protoporphyrin IX methyltransferase) {Synechocystis	1.93578	0.00128874
A022370_01	At4g19710	bifunctional aspartate kinase/homoserine dehydrogenase, putative / AK-HSDH, putative similar to gb|X71364 [PIR|S46497] aspartate kinase / homoserine dehydrogenase from Arabidopsis thaliana	0.891624	0.0217586														A020578_01	At5g17310	UTP--glucose-1-phosphate uridylyltransferase, putative / UDP-glucose pyrophosphorylase, putative / UGPase, putative strong similarity to SP|P19595 UTP--glucose-1-phosphate uridylyltransferase (EC 2.7.7.9) (UDP-glucose pyrophosphorylase) (UDPGP) (UGPase) {	0.975401	0.00129153
A014899_01	At4g03280	cytochrome B6-F complex iron-sulfur subunit, chloroplast / Rieske iron-sulfur protein / plastoquinol-plastocyanin reductase (petC) identical to gi:9843639; identical to cDNA rieske iron-sulfur protein precursor (petC) GI:5725449	1.22288	0.0221909														A001554_01	At1g30700	FAD-binding domain-containing protein similar to SP|P30986 reticuline oxidase precursor (Berberine-bridge-forming enzyme) (BBE) (Tetrahydroprotoberberine synthase) [Eschscholzia californica]; contains PF01565 FAD binding domain	2.03564	0.00129153
A021805_01		EST	0.786427	0.0226744														A014068_01	At4g23870	expressed protein	1.20526	0.00129909
A010377_01	At3g12200	protein kinase family protein contains protein kinase domain, Pfam:PF00069; contains serine/threonine protein kinase domain, INTERPRO:IPR002290	1.12834	0.0230647														A008325_01	At2g39070	expressed protein	0.958885	0.00129965
A003036_01	At1g42970	glyceraldehyde-3-phosphate dehydrogenase B, chloroplast (GAPB) / NADP-dependent glyceraldehydephosphate dehydrogenase subunit B identical to SP|P25857 Glyceraldehyde 3-phosphate dehydrogenase B, chloroplast precursor (EC 1.2.1.13) (NADP-dependent glyceral	3.03587	0.0234465														A024508_01	At3g28940	avirulence-responsive protein, putative / avirulence induced gene (AIG) protein, putative strong similarity to SP|P54121 AIG2 protein (avrRpt2-induced gene) {Arabidopsis thaliana}	1.03063	0.00132878
A021410_01	At5g18010	auxin-induced (indole-3-acetic acid induced) protein, putative	1.04091	0.0236407														A019591_01	At4g15440	hydroperoxide lyase (HPL1) identical to hydroperoxide lyase GI:3822403 from [Arabidopsis thaliana]	1.97784	0.00132921
A024557_01	At1g27730	zinc finger (C2H2 type) family protein (ZAT10) / salt-tolerance zinc finger protein (STZ) identical to salt-tolerance zinc finger protein GB:CAA64820 GI:1565227 from [Arabidopsis thaliana]; contains Pfam domain, PF00096: Zinc finger, C2H2 type; identical	0.858198	0.0236866														A009165_01	At3g26100	regulator of chromosome condensation (RCC1) family protein weak similarity to UVB-resistance protein UVR8 [Arabidopsis thaliana] GI:5478530; contains Pfam profile PF00415: Regulator of chromosome condensation (RCC1)	1.3874	0.00132921
A014068_01	At4g23870	expressed protein	0.880747	0.0237858														A021123_01	At2g48070	expressed protein	1.57491	0.00133872
A025250_01	At3g44870	methyltransferase-related	1.19534	0.0239257														A021805_01		EST	1.0629	0.00134287
A024498_01	At5g45280	pectinacetylesterase, putative	1.01988	0.0242713														A025051_01	At5g11880	diaminopimelate decarboxylase, putative / DAP carboxylase, putative similar to diaminopimelate decarboxylase [Arabidopsis thaliana] GI:6562332; contains Pfam profiles PF02784: Pyridoxal-dependent decarboxylase pyridoxal binding domain, PF00278: Pyridoxal-	1.71809	0.00134287
A012700_01	At3g52500	aspartyl protease family protein contains Pfam PF00026: eukaryotic aspartyl protease	1.03475	0.0248195														A024305_01	At3g17040	tetratricopeptide repeat (TPR)-containing protein low similarity to SP|Q9FNS4 PsbB mRNA maturation factor Mbb1, chloroplast precursor {Chlamydomonas reinhardtii}; contains Pfam profile: PF00515: TPR Domain	1.61631	0.00136803
A024569_01	At5g15650	reversibly glycosylated polypeptide-2 (RGP2) identical to reversibly glycosylated polypeptide-2 [Arabidopsis thaliana] GI:2317731	0.701893	0.0248195														A014991_01	At4g04640	ATP synthase gamma chain 1, chloroplast (ATPC1) identical to SP|Q01908 ATP synthase gamma chain 1, chloroplast precursor (EC 3.6.3.14) {Arabidopsis thaliana}	1.78394	0.001403
A019936_01	At5g27770	60S ribosomal protein L22 (RPL22C) ribosomal protein L22 (cytosolic), Rattus norvegicus, PIR:S52084	0.668242	0.0251144														A025910_01	At4g13930	glycine hydroxymethyltransferase, putative / serine hydroxymethyltransferase, putative / serine/threonine aldolase, putative similar to serine hydroxymethyltransferase [Chlamydomonas reinhardtii] GI:17066746; contains Pfam profile PF00464: serine hydroxym	0.980608	0.00140333
A017574_01	At5g17350	expressed protein	1.37069	0.025586														A012571_01	At3g27010	TCP family transcription factor, putative similar to PCF2 [(GI:2580440) Oryza sativa]	1.31433	0.00140333
A020799_01	At5g64400	expressed protein contains Pfam domain, PF04933: Protein of unknown function (DUF657)	0.744396	0.0256353														A019219_01	At5g05740	peptidase M50 family protein / sterol-regulatory element binding protein (SREBP) site 2 protease family protein contains Pfam PF02163: Sterol-regulatory element binding protein (SREBP) site 2 protease	1.27345	0.00141705
A007429_01	At2g26690	nitrate transporter (NTP2) identical to nitrate transporter (ntp2) [Arabidopsis thaliana] GI:4490321	0.825614	0.0260238														A021671_01	At1g23410	ubiquitin extension protein, putative / 40S ribosomal protein S27A (RPS27aA) strong similarity to ubiquitin extension protein (UBQ5) GB:AAA32906 GI:166934 from (Arabidopsis thaliana)	1.47987	0.00143539
A014539_01	At4g16130	GHMP kinase family protein contains GHMP kinases putative ATP-binding protein domain, Pfam:PF00288	0.65528	0.0272905														A005661_01	At1g24020	Bet v I allergen family protein similar to major pollen allergen Bet v 1 GB:CAA96544 GI:1321726 from [Betula pendula]; contains Pfam profile PF00407: Pathogenesis-related protein Bet v I family	1.29439	0.00144257
A015165_01	At4g05180	oxygen-evolving enhancer protein 3, chloroplast, putative (PSBQ2) identical to SP|Q41932 Oxygen-evolving enhancer protein 3-2, chloroplast precursor (OEE3) (16 kDa subunit of oxygen evolving system of photosystem II) (OEC 16 kDa subunit) {Arabidopsis thal	1.9105	0.0275987														A020774_01	At5g14060	aspartate kinase, lysine-sensitive nearly identical to gi:2257743	1.78127	0.00144331
A001355_01	At1g30795	hydroxyproline-rich glycoprotein family protein contains proline-rich extensin domains, INTERPRO:IPR000694	1.11583	0.0280567														A017382_01	At5g07020	proline-rich family protein	1.11616	0.00144331
A019762_01	At3g15540	auxin-responsive protein IAA19 (Indoleacetic acid-induced protein 19)	1.08662	0.0286955														A010625_01	At3g01910	sulfite oxidase, putative	1.37282	0.00144331
A020001_01	At1g55490	RuBisCO subunit binding-protein beta subunit, chloroplast / 60 kDa chaperonin beta subunit / CPN-60 beta identical to SWISS-PROT:P21240- RuBisCO subunit binding-protein beta subunit, chloroplast precursor (60 kDa chaperonin beta subunit, CPN-60 beta) [Ara	0.903148	0.0286955														A014763_01	At4g38970	fructose-bisphosphate aldolase, putative	1.66946	0.00144331
A008978_01	At3g57020	strictosidine synthase family protein similar to strictosidine synthase [Rauvolfia serpentina][SP|P15324]	0.869436	0.0286955														A004669_01	At1g52230	photosystem I reaction center subunit VI, chloroplast, putative / PSI-H, putative (PSAH2) identical to SP|Q9SUI6; similar to PSI-H precursor [Nicotiana sylvestris] GI:407355; contains Pfam profile PF03244: Photosystem I reaction centre subunit VI	2.63296	0.00144448
A023457_01	At2g19730	60S ribosomal protein L28 (RPL28A)	0.699046	0.0286955														A020763_01	At1g10960	ferredoxin, chloroplast, putative strong similarity to FERREDOXIN PRECURSOR GB:P16972 [SP|P16972] from [Arabidopsis thaliana]	2.84662	0.00161483
A008742_01	At2g33380	calcium-binding RD20 protein (RD20) induced by abscisic acid during dehydration PMID:10965948; putative transmembrane channel protein PMID:10965948; identical to GI:10862968 [Arabidopsis thaliana]; contains EF-hand domain	4.11569	0.0300748														A018080_01	At5g45040	cytochrome c6 (ATC6) identical to c6 type cytochrome [Arabidopsis thaliana] gi|19571824|emb|CAD27418	1.08959	0.00163405
A007600_01	At2g21280	expressed protein similar to YfhF (GI:2804536) [Bacillus subtilis]	1.16414	0.0300748														A015896_01	At5g35180	expressed protein	1.30828	0.0016503
A018754_01	At5g43500	expressed protein	1.03915	0.0300748														A025759_01		Arabidopsis thaliana chromosome II section 131 of 255 of the complete sequence. Sequence from clones T20K9, F21P24	1.87089	0.00165709
A020260_01	At3g01700	arabinogalactan-protein (AGP11)	0.89797	0.0300748														A017523_01	At5g64740	cellulose synthase, catalytic subunit, putative similar to gi:2827141 cellulose synthase catalytic subunit (Ath-A), Arabidopsis thaliana	1.02883	0.00169346
A019591_01	At4g15440	hydroperoxide lyase (HPL1) identical to hydroperoxide lyase GI:3822403 from [Arabidopsis thaliana]	1.31147	0.0301192														A010578_01	At3g29575	expressed protein	1.08967	0.00170043
A001186_01	At1g30380	photosystem I reaction center subunit psaK, chloroplast, putative / photosystem I subunit X, putative / PSI-K, putative (PSAK) identical to SP|Q9SUI5; strong similarity to SP|P36886 Photosystem I reaction center subunit psaK, chloroplast precursor (Photos	1.71164	0.0309705														A021958_01	At3g56800	calmodulin	0.835964	0.00170043
A011065_01	At3g16800	protein phosphatase 2C, putative / PP2C, putative similar to protein phosphatase-2C GB:AAC36699 from [Mesembryanthemum crystallinum]	0.908933	0.0309705														A007293_01	At2g26500	cytochrome b6f complex subunit (petM), putative nearly identical to cytochrome b6f complex subunit (GI:3090403) [Arabidopsis thaliana]; alternative splice forms exist	1.22097	0.00172196
A014124_01	At4g27800	protein phosphatase 2C PPH1 / PP2C PPH1 (PPH1) identical to SP|P49599|P2C3_ARATH Protein phosphatase 2C PPH1 (EC 3.1.3.16) (PP2C) {Arabidopsis thaliana}; similar to protein phosphatase-2C; PP2C (GI:3643090) [Mesembryanthemum crystallinum]	0.760249	0.0309705														A019762_01	At3g15540	auxin-responsive protein IAA19 (Indoleacetic acid-induced protein 19)	1.48038	0.00174627
A007714_01	At2g44920	thylakoid lumenal 15 kDa protein, chloroplast identical to SP|O22160 Thylakoid lumenal 15 kDa protein, chloroplast precursor (p15) {Arabidopsis thaliana}; contains 8 pentapeptide repeats	0.660566	0.0312749														A024356_01	At5g38480	14-3-3 protein GF14 psi (grf3/RCI1)	0.93121	0.00181678
A001610_01	At1g25440	CONSTANS B-box zinc finger family protein	0.778723	0.0313304														A016585_01	At5g03940	signal recognition particle 54 kDa protein, chloroplast / 54 chloroplast protein / SRP54 (FFC) identical to Swiss-Prot:P37107 signal recognition particle 54 kDa protein, chloroplast precursor (SRP54) (54 chloroplast protein) (54CP) (FFC) [Arabidopsis thal	1.48963	0.0018194
A021868_01		EST, Highly similar to T45939 hypothetical protein F5K20.290 - Arabidopsis thaliana [A.thaliana]	0.955343	0.0323834														A002082_01	At1g72450	expressed protein	1.04578	0.0018203
A014449_01	At4g22240	plastid-lipid associated protein PAP, putative similar to plastid-lipid associated proteins PAP2 [Brassica rapa] GI:14248550 GI:14248556; contains Pfam profile PF04755: PAP_fibrillin	0.914592	0.0323834														A024569_01	At5g15650	reversibly glycosylated polypeptide-2 (RGP2) identical to reversibly glycosylated polypeptide-2 [Arabidopsis thaliana] GI:2317731	0.943477	0.00182143
A002023_01	At1g54780	thylakoid lumen 18.3 kDa protein SP:Q9ZVL6	1.34086	0.0327584														A015075_01	At4g01050	hydroxyproline-rich glycoprotein family protein	1.47718	0.00184764
A017250_01	At5g02940	expressed protein	1.09503	0.0331945														A016244_01	At5g16120	hydrolase, alpha/beta fold family	1.42125	0.00185526
A001285_01	At1g50020	expressed protein	0.894025	0.0336163														A007714_01	At2g44920	thylakoid lumenal 15 kDa protein, chloroplast identical to SP|O22160 Thylakoid lumenal 15 kDa protein, chloroplast precursor (p15) {Arabidopsis thaliana}; contains 8 pentapeptide repeats	0.905764	0.00185665
A019880_01	At2g42600	phosphoenolpyruvate carboxylase, putative / PEP carboxylase, putative (PPC2) strong similarity to phosphoenolpyruvate carboxylase [Brassica napus] GI:507808; contains Pfam profile PF00311: phosphoenolpyruvate carboxylase	0.681871	0.0336163														A001456_01	At1g08000	zinc finger (GATA type) family protein similar to PIR:T05288 from [Arabidopsis thaliana]	1.61424	0.00186909
A019063_01	At5g10410	epsin N-terminal homology (ENTH) domain-containing protein / clathrin assembly protein-related contains Pfam PF01417: ENTH domain. ENTH (Epsin N-terminal homology) domain; similar to clathrin assembly protein AP180 (GI:6492344) [Xenopus laevis]	0.950069	0.0337134														A001606_01	At1g04530	expressed protein	1.2225	0.00188379
A011063_01	At3g19480	D-3-phosphoglycerate dehydrogenase (3-PGDH), putative	0.895645	0.0337134														A024545_01	At4g21280	oxygen-evolving enhancer protein 3, chloroplast, putative (PSBQ1) (PSBQ) identical to SP|Q9XFT3 Oxygen-evolving enhancer protein 3-1, chloroplast precursor (OEE3) (16 kDa subunit of oxygen evolving system of photosystem II) (OEC 16 kDa subunit) {Arabidops	1.52155	0.00190535
A022128_01	At3g09790	polyubiquitin (UBQ8)	0.786991	0.0337134														A004932_01	At1g02560	ATP-dependent Clp protease proteolytic subunit (ClpP1) identical to nClpP1 GB:BAA82065 GI:5360579 from [Arabidopsis thaliana]; contains Pfam profile PF00574: Clp protease; contains TIGRfam profile TIGR00493: ATP-dependent Clp protease, proteolytic subunit	1.02453	0.00190825
A024583_01	At5g15090	porin, putative / voltage-dependent anion-selective channel protein, putative similar to SP|P42055 34 kDa outer mitochondrial membrane protein porin (Voltage-dependent anion-selective channel protein) (VDAC) {Solanum tuberosum}; contains Pfam profile PF01	0.913939	0.0337643														A009733_01	At3g14205	phosphoinositide phosphatase family protein contains similarity to phosphoinositide phosphatase SAC1 [Rattus norvegicus] gi|11095248|gb|AAG29810; contains Pfam domain, PF02383: SacI homology domain; identical to SAC domain protein 2 (SAC2) GI:31415720	1.35134	0.00191183
A006049_01	At2g10940	protease inhibitor/seed storage/lipid transfer protein (LTP) family protein similar to proline-rich cell wall protein [Medicago sativa] GI:3818416; contains Pfam profile PF00234 Protease inhibitor/seed storage/LTP family	2.1803	0.0337653														A014083_01	At4g16770	oxidoreductase, 2OG-Fe(II) oxygenase family protein low similarity to flavonol synthase from Petunia hybrida [SP|Q07512], Citrus unshiu [GI:4126403]; contains Pfam domain PF03171, 2OG-Fe(II) oxygenase superfamily; non-consensus GG acceptor splice site at	2.82847	0.00193341
A024169_01	At1g14920	gibberellin response modulator (GAI/RGA2)	1.13494	0.0337653														A018254_01	At5g14460	pseudouridylate synthase TruB family protein similar to SP|P09171 tRNA pseudouridine synthase B (EC 4.2.1.70) (tRNA pseudouridine 55 synthase) (Pseudouridylate synthase) (Uracil hydrolyase) {Escherichia coli O157:H7}; contains Pfam profile PF01509: TruB f	0.825026	0.00193341
A009948_01	At3g56910	expressed protein	1.01602	0.0337653														A017689_01	At5g57740	zinc finger (C3HC4-type RING finger) family protein / ankyrin repeat family protein contains Pfam profile: PF00097 zinc finger, C3HC4 type (RING finger) and Pfam profile: PF00023 ankyrin repeat	1.20354	0.00193341
A021815_01	At3g27380	succinate dehydrogenase, iron-sulphur subunit, mitochondrial (SDH2-1) nearly identical to mitochondrial succinate dehydrogenase iron-sulphur subunit (sdh2-1) [gi:12049598] from Arabidopsis thaliana	0.610889	0.0337653														A001081_01	At1g04760	synaptobrevin 7B -related	1.16858	0.00193341
A013227_01	At4g31530	expressed protein	1.06477	0.0340198														A025902_01	At3g23300	dehydration-responsive protein-related similar to early-responsive to dehydration stress ERD3 protein [Arabidopsis thaliana] GI:15320410; contains Pfam profile PF03141: Putative methyltransferase	1.15601	0.00195043
A017689_01	At5g57740	zinc finger (C3HC4-type RING finger) family protein / ankyrin repeat family protein contains Pfam profile: PF00097 zinc finger, C3HC4 type (RING finger) and Pfam profile: PF00023 ankyrin repeat	0.869648	0.0342213														A023756_01	At1g20650	protein kinase family protein contains Pfam domain PF00069: Protein kinase domain	1.3476	0.00199735
A001456_01	At1g08000	zinc finger (GATA type) family protein similar to PIR:T05288 from [Arabidopsis thaliana]	1.16025	0.0343438														A021084_01	At4g35450	ankyrin repeat family protein / AFT protein (AFT) contains ankyrin repeats, Pfam:PF00023; identical to cDNA AFT protein (AFT) GI:3478699	0.974604	0.00212223
A013843_01	At4g00890	proline-rich family protein contains proline-rich extensin domains, INTERPRO:IPR002965	0.691863	0.0348066														A018891_01	At5g20630	germin-like protein (GER3) identical to germin-like protein subfamily 3 member 3 [SP|P94072]	2.18007	0.0021436
A016921_01	At5g03560	expressed protein	0.869191	0.0348454														A009349_01	At3g25780	allene oxide cyclase, putative / early-responsive to dehydration protein, putative / ERD protein, putative similar to allene oxide cyclase GI:8977961 from [Lycopersicon esculentum]; similar to early-responsive to dehydration (ERD12) protein [GI:15320414];	1.45117	0.00217237
A007293_01	At2g26500	cytochrome b6f complex subunit (petM), putative nearly identical to cytochrome b6f complex subunit (GI:3090403) [Arabidopsis thaliana]; alternative splice forms exist	0.8584	0.0348738														A019940_01	At1g06430	FtsH protease, putative similar to zinc dependent protease GI:7650138 from [Arabidopsis thaliana]	1.28842	0.00218577
A021958_01	At3g56800	calmodulin	0.593314	0.0348738														A016887_01	At5g13850	nascent polypeptide-associated complex (NAC) domain-containing protein similar to alpha-NAC, non-muscle form [Mus musculus] GI:1666690; contains Pfam profile PF01849: NAC domain	1.09076	0.00218577
A020629_01	At2g46080	expressed protein	0.887833	0.0351722														A024607_01	At1g74520	ABA-responsive protein (HVA22a) identical to AtHVA22a [Arabidopsis thaliana] GI:4884932	1.27131	0.00218592
A007817_01	At2g15620	ferredoxin--nitrite reductase, putative strong similarity to ferredoxin--nitrite reductase [Nicotiana tabacum] GI:19893; contains Pfam profiles PF03460: Nitrite/Sulfite reductase ferredoxin-like half domain, PF01077: Nitrite and sulphite reductase 4Fe-4S	0.805683	0.0351722														A015124_01	At4g20410	gamma-soluble NSF attachment protein / gamma-SNAP identical to gamma-soluble NSF attachment protein; gamma-SNAP [Arabidopsis thaliana] GI:6013206	1.26854	0.00221482
A018417_01	At5g09930	ABC transporter family protein	1.02887	0.0355415														A017279_01	At5g13190	expressed protein	0.784233	0.00222655
A003910_01	At1g51980	mitochondrial processing peptidase alpha subunit, putative similar to mitochondrial processing peptidase alpha subunit, mitochondrial precursor, Alpha-MPP (Ubiquinol-cytochrome C reductase subunit II) [Potato] SWISS-PROT:P29677	0.991303	0.0360317														A024004_01	At1g71370	DEAD/DEAH box helicase, putative similar to ATP-dependent RNA helicase GB:6321111 from (S. cerevisiae)	2.07011	0.00223204
A020054_01	At3g56090	ferritin, putative similar to ferritin subunit cowpea2 precursor [Vigna unguiculata] GI:2970654; contains Pfam profile PF00210: Ferritin-like domain	0.819665	0.0360317														A019761_01	At1g04680	pectate lyase family protein similar to pectate lyase GP:14531296 from [Fragaria x ananassa]	0.958083	0.00224603
A025167_01	At3g14640	cytochrome P450, putative similar to GB:Q05047 from [Catharanthus roseus]	0.759046	0.0360317														A023754_01	At1g48230	phosphate translocator-related low similarity to phosphoenolpyruvate/phosphate translocator precursor [Mesembryanthemum crystallinum] GI:9295275, SP|P52178 Triose phosphate/phosphate translocator, non-green plastid, chloroplast precursor (CTPT) {Brassica	1.29317	0.00225563
A005571_01	At1g75690	chaperone protein dnaJ-related contains Pfam PF00684 : DnaJ central domain (4 repeats); similar to bundle sheath defective protein 2 (GI:4732091) [Zea mays]	1.23207	0.0363583														A020001_01	At1g55490	RuBisCO subunit binding-protein beta subunit, chloroplast / 60 kDa chaperonin beta subunit / CPN-60 beta identical to SWISS-PROT:P21240- RuBisCO subunit binding-protein beta subunit, chloroplast precursor (60 kDa chaperonin beta subunit, CPN-60 beta) [Ara	1.19562	0.00226779
A020275_01	At4g03520	thioredoxin M-type 2, chloroplast (TRX-M2) nearly identical to SP|Q9SEU8 Thioredoxin M-type 2, chloroplast precursor (TRX-M2) {Arabidopsis thaliana}	0.979494	0.0363602														A011397_01	At3g08610	expressed protein	0.918129	0.00226779
A023237_01		Arabidopsis thaliana chromosome 1 BAC F28K20 sequence	0.711656	0.0367502														A019642_01	At5g48880	acetyl-CoA C-acyltransferase 1 / 3-ketoacyl-CoA thiolase 1 (PKT1) identical to 3-keto-acyl-CoA-thiolase 1 [Arabidopsis thaliana] GI:3169568	1.13076	0.00226779
A006123_01	At2g17410	expressed protein	0.912692	0.0370804														A023671_01	At2g22030	kelch repeat-containing F-box family protein low similarity to SKP1 interacting partner 6 [Arabidopsis thaliana] GI:10716957; contains Pfam profiles PF01344: Kelch motif, PF00646: F-box domain	1.76991	0.00228112
A012464_01	At3g21200	expressed protein	1.37043	0.0373882														A018025_01	At5g56760	serine acetyltransferase (Sat-52)	1.12236	0.00228912
A001029_01		Arabidopsis thaliana mRNA for lipoyltransferase, complete cds	0.787917	0.0379518														A020214_01	At3g47960	proton-dependent oligopeptide transport (POT) family protein contains Pfam profile: PF00854 POT family	0.847131	0.00229836
A021057_01	At1g07890	L-ascorbate peroxidase 1, cytosolic (APX1) identical to SP|Q05431 L-ascorbate peroxidase, cytosolic (EC 1.11.1.11) (AP) {Arabidopsis thaliana}, L-ascorbate peroxidase [Arabidopsis thaliana] gi|16173|emb|CAA42168; strong similarity to cytosolic ascorbate p	0.817209	0.038454														A021809_01		EST, Weakly similar to T47526 protein kinase-like - Arabidopsis thaliana [A.thaliana]	1.2395	0.00229836
A025249_01	At3g44860	methyltransferase-related	1.73887	0.0396995														A014899_01	At4g03280	cytochrome B6-F complex iron-sulfur subunit, chloroplast / Rieske iron-sulfur protein / plastoquinol-plastocyanin reductase (petC) identical to gi:9843639; identical to cDNA rieske iron-sulfur protein precursor (petC) GI:5725449	1.56255	0.00229836
A016421_01	At5g37510	NADH-ubiquinone dehydrogenase, mitochondrial, putative similar to NADH-ubiquinone oxidoreductase 75 kDa subunit, mitochondrial from Solanum tuberosum [SP|Q43644]	0.757824	0.0399055														A019797_01	At1g70940	auxin transport protein, putative (PIN3) similar to auxin transport protein [Arabidopsis thaliana] gi|5817301|gb|AAD52695	1.28321	0.00231763
A020083_01		ESTs	1.06648	0.0408091														A022820_01	At5g53700	hypothetical protein	1.6436	0.00232028
A020929_01	At1g01490	heavy-metal-associated domain-containing protein contains Pfam profile PF00403: Heavy-metal-associated domain	1.00275	0.0408091														A018000_01	At5g08300	succinyl-CoA ligase [GDP-forming] alpha-chain, mitochondrial, putative / succinyl-CoA synthetase, alpha chain, putative / SCS-alpha, putative identical to SP|P53586 Succinyl-CoA ligase [GDP-forming] alpha-chain, mitochondrial precursor (EC 6.2.1.4) (Succi	1.13403	0.00232489
A022044_01		ESTs, Highly similar to [Segment 1 of 2] 60S RIBOSOMAL PROTEIN L5 [A.thaliana]	0.658769	0.0409899														A020942_01	At1g25400	expressed protein similar to unknown protein GI:6714347 from [Arabidopsis thaliana]	1.34888	0.00232489
A023089_01	At5g05380	prenylated rab acceptor (PRA1) family protein weak similarity to prenylated Rab acceptor 1 (PRA1) [Homo sapiens] GI:4877285; contains Pfam profile PF03208: Prenylated rab acceptor (PRA1)	0.920406	0.0412679														A020162_01	At3g01120	cystathionine gamma-synthase, chloroplast / O-succinylhomoserine (Thiol)-lyase (CGS) identical to SP|P55217 Cystathionine gamma-synthase, chloroplast precursor (EC 4.2.99.9) (CGS) (O-succinylhomoserine (Thiol)-lyase) {Arabidopsis thaliana}	1.02358	0.00233315
A010678_01	At3g21220	mitogen-activated protein kinase kinase (MAPKK), putative (MKK5) identical to GB:BAA28831 from [Arabidopsis thaliana]; mitogen-activated protein kinase kinase (MAPKK) family, PMID:12119167	1.71608	0.041356														A016987_01	At5g47840	adenylate kinase, chloroplast, putative / ATP-AMP transphosphorylase, putative similar to SP|P43188 Adenylate kinase, chloroplast (EC 2.7.4.3) (ATP-AMP transphosphorylase) {Zea mays}; contains Pfam profile PF00406: Adenylate kinase	0.937722	0.00234624
A003006_01	At1g79850	30S ribosomal protein S17, chloroplast / CS17 (RPS17) identical to 30S ribosomal protein S17, chloroplast precursor GB:P16180 [Arabidopsis thaliana]	1.01038	0.041356														A024404_01	At5g40810	cytochrome c1, putative cytochrome c1, heme protein, mitochondrial precursor (Clone PC13III) [Solanum tuberosum] SWISS-PROT:P25076	1.29079	0.00235898
A024596_01	At3g28710	H+-transporting two-sector ATPase, putative similar to SP|P54641 Vacuolar ATP synthase subunit d (EC 3.6.3.14) (Vacuolar proton pump d subunit) (V-ATPase 41 KDa accessory protein) {Dictyostelium discoideum}; contains Pfam profile PF01992: ATP synthase (C/	0.993307	0.041356														A016281_01	At5g58260	expressed protein	1.49377	0.00240717
A022993_01		Arabidopsis thaliana genomic DNA, chromosome 5, P1 clone:MBB18	0.930543	0.041356														A020780_01	At2g17190	ubiquitin family protein contains INTERPRO:IPR000626 ubiquitin domain	1.02813	0.00241688
A014662_01	At4g14540	CCAAT-box binding transcription factor subunit B (NF-YB) (HAP3 ) (AHAP3) family contains Pfam PF00808 : Histone-like transcription factor (CBF/NF-Y) and archaeal histone; similar to LEC1-like protein (GI:22536010) [Phaseolus coccineus]	0.839612	0.041356														A024596_01	At3g28710	H+-transporting two-sector ATPase, putative similar to SP|P54641 Vacuolar ATP synthase subunit d (EC 3.6.3.14) (Vacuolar proton pump d subunit) (V-ATPase 41 KDa accessory protein) {Dictyostelium discoideum}; contains Pfam profile PF01992: ATP synthase (C/	1.31627	0.00243675
A001606_01	At1g04530	expressed protein	0.829943	0.041356														A019567_01	At4g32530	vacuolar ATP synthase, putative / V-ATPase, putative SP|P23968 Vacuolar ATP synthase 22 kDa proteolipid subunit (EC 3.6.3.14) {Saccharomyces cerevisiae}; contains Pfam profile PF00137: ATP synthase subunit C	1.19342	0.00243675
A006042_01	At2g29590	thioesterase family protein contains Pfam profile PF03061: thioesterase family protein	0.810962	0.041356														A007373_01	At2g44650	chloroplast chaperonin 10 (cpn10) identical to chloroplast chaperonin 10 GI:14041813 from [Arabidopsis thaliana]	1.4987	0.00246439
A015129_01	At4g25080	magnesium-protoporphyrin O-methyltransferase, putative / magnesium-protoporphyrin IX methyltransferase, putative similar to SP|Q55467 Magnesium-protoporphyrin O-methyltransferase (EC 2.1.1.1) (Magnesium-protoporphyrin IX methyltransferase) {Synechocystis	1.19244	0.0414617														A002451_01	At1g62720	pentatricopeptide (PPR) repeat-containing protein	1.65218	0.00246696
A021309_01		Arabidopsis thaliana DNA chromosome 4, contig fragment No. 3	1.02435	0.0414617														A008394_01	At2g21330	fructose-bisphosphate aldolase, putative strong similarity to plastidic fructose-bisphosphate aldolase (EC 4.1.2.13) from Nicotiana paniculata (NPALDP1) [GI:4827251], Oryza sativa, PIR2:T02057 [SP|Q40677]	1.77316	0.00246696
A023756_01	At1g20650	protein kinase family protein contains Pfam domain PF00069: Protein kinase domain	0.920983	0.0414617														A017882_01	At5g13450	ATP synthase delta chain, mitochondrial, putative / H(+)-transporting two-sector ATPase, delta (OSCP) subunit, putative identical to SP|Q96251; similar to SP|P22778 ATP synthase delta chain, mitochondrial precursor (EC 3.6.3.14) (Oligomycin sensitivity co	0.997918	0.00246696
A020399_01	At3g01480	peptidyl-prolyl cis-trans isomerase, putative / cyclophilin, putative / rotamase, putative similar to peptidyl-prolyl cis-trans isomerase, chloroplast precursor (40 kDa thylakoid lumen PPIase, 40 kDa thylakoid lumen rotamase) [Spinacia oleracea] SWISS-PRO	1.26572	0.0420573														A009525_01	At3g53420	plasma membrane intrinsic protein 2A	0.8136	0.00246696
A004603_01	At1g79600	ABC1 family protein contains Pfam domain, PF03109: ABC1 family	0.85726	0.0421664														A010739_01	At3g01500	carbonic anhydrase 1, chloroplast / carbonate dehydratase 1 (CA1) nearly identical to SP|P27140 Carbonic anhydrase, chloroplast precursor (EC 4.2.1.1) (Carbonate dehydratase) {Arabidopsis thaliana}	3.80427	0.00247657
A002090_01	At1g74730	expressed protein	1.47093	0.0424722														A013457_01	At4g03060	2-oxoglutarate-dependent dioxygenase, putative (AOP2) nearly identical to GI:16118891; contains Pfam profile PF03171: 2OG-Fe(II) oxygenase superfamily domain. The gene sequence is frameshifted, this could be a pseudogene or a sequencing error may exist; i	1.25673	0.00247969
A012827_01	At3g63390	expressed protein	1.40333	0.0424722														A010660_01	At3g20670	histone H2A, putative strong similarity to histone H2A GB:AAF64418 GI:7595337 from Arabidopsis thaliana, Triticum aestivum GI:536892; contains Pfam profile PF00125 Core histone H2A/H2B/H3/H4	1.3778	0.00247969
A020691_01	At4g32260	ATP synthase family contains Pfam profile: PF00430 ATP synthase B/B' CF(0); identical to cDNA chloroplast ATP synthase beta chain precursor (atpG) GI:5730140	0.812906	0.0429571														A006166_01	At2g46650	cytochrome b5, putative similar to cytochome b5 GI:2695711 from [Olea europaea]	0.980388	0.00247969
A003507_01	At1g12080	expressed protein	0.951209	0.0436131														A020879_01	At5g48790	expressed protein	1.21468	0.00249467
A020346_01	At5g54600	50S ribosomal protein L24, chloroplast precursor (CL24)	0.815107	0.0436131														A016624_01	At5g23010	2-isopropylmalate synthase-related; homocitrate synthase-like	1.24726	0.00254246
A020162_01	At3g01120	cystathionine gamma-synthase, chloroplast / O-succinylhomoserine (Thiol)-lyase (CGS) identical to SP|P55217 Cystathionine gamma-synthase, chloroplast precursor (EC 4.2.99.9) (CGS) (O-succinylhomoserine (Thiol)-lyase) {Arabidopsis thaliana}	0.727147	0.0436131														A009663_01	At3g22520	expressed protein	1.1295	0.00255051
A019567_01	At4g32530	vacuolar ATP synthase, putative / V-ATPase, putative SP|P23968 Vacuolar ATP synthase 22 kDa proteolipid subunit (EC 3.6.3.14) {Saccharomyces cerevisiae}; contains Pfam profile PF00137: ATP synthase subunit C	0.847226	0.0437986														A014144_01	At4g38920	vacuolar ATP synthase 16 kDa proteolipid subunit 3 / V-ATPase 16 kDa proteolipid subunit 3 (AVAP3) (AVA-P3) identical to SP|P59227 Vacuolar ATP synthase 16 kDa proteolipid subunit 1/3/5 (EC 3.6.3.14) (V-ATPase 16 kDa proteolipid subunit 1/3/5) {Arabidopsi	1.67692	0.0025601
A002146_01	At1g24360	3-oxoacyl-[acyl-carrier protein] reductase, chloroplast / 3-ketoacyl-acyl carrier protein reductase identical to 3-oxoacyl-[acyl-carrier protein] reductase SP:P33207 from [Arabidopsis thaliana]	0.898911	0.0438823														A020731_01	At2g40000	expressed protein	1.3696	0.00256183
A020640_01	At3g56050	protein kinase family protein contains Pfam domain, PF00069: Protein kinase domain	0.818189	0.0439037														A020272_01	At5g18800	NADH:ubiquinone oxidoreductase - like protein	1.03301	0.00257369
A009806_01	At3g58630	expressed protein similar to 6b-interacting protein 1 (NtSIP1) [Nicotiana tabacum] GI:18149189	0.652474	0.0439037														A011078_01	At3g17390	s-adenosylmethionine synthetase -related	1.27384	0.00262457
A015827_01	At5g23890	expressed protein weak similarity to SP|P12957 Caldesmon (CDM) {Gallus gallus}	0.687234	0.0440661														A025483_01	At2g16130	mannitol transporter, putative	1.06369	0.00265113
A010310_01	At3g47650	bundle-sheath defective protein 2 family / bsd2 family similar to bundle sheath defective protein 2 [Zea mays] GI:4732091	0.989059	0.0447804														A021200_01	At5g39530	expressed protein	1.46346	0.00268905
A024404_01	At5g40810	cytochrome c1, putative cytochrome c1, heme protein, mitochondrial precursor (Clone PC13III) [Solanum tuberosum] SWISS-PROT:P25076	0.910712	0.0447804														A020640_01	At3g56050	protein kinase family protein contains Pfam domain, PF00069: Protein kinase domain	1.15332	0.00269015
A000534_01	At1g65230	expressed protein	0.832225	0.0447804														A007327_01	At2g26080	glycine dehydrogenase [decarboxylating], putative / glycine decarboxylase, putative / glycine cleavage system P-protein, putative strong similarity to SP|P26969 Glycine dehydrogenase [decarboxylating], mitochondrial precursor (EC 1.4.4.2) {Pisum sativum};	1.34946	0.00274561
A001092_01	At1g64860	RNA polymerase sigma subunit SigA (sigA) / sigma factor 1 (SIG1) identical to sigma factor SigA [Arabidopsis thaliana] GI:5478439, sigma factor 1 [Arabidopsis thaliana] GI:2353171, plastid RNA polymerase sigma-subunit [Arabidopsis thaliana] GI:2398851; co	0.80759	0.0447804														A018066_01	At5g61820	expressed protein MtN19, Medicago truncatula, EMBL:MTY15367	0.773928	0.00277879
A008548_01	At2g39770	GDP-mannose pyrophosphorylase (GMP1) identical to GDP-mannose pyrophosphorylase from Arabidopsis thaliana [GI:3598958]; updated per Conklin PL et al, PNAS 1999, 96(7):4198-203	0.703234	0.0447804														A016199_01	At5g64940	ABC1 family protein contains Pfam domain, PF03109: ABC1 family	1.36103	0.00277879
A024410_01	At3g60770	40S ribosomal protein S13 (RPS13A) AtRPS13A mRNA for cytoplasmic ribosomal protein S13, Arabidopsis thaliana,AB031739	0.889864	0.0453304														A020682_01	At5g26570	expressed protein	1.04262	0.00277879
A003656_01	At1g74970	ribosomal protein S9 (RPS9) identical to ribosomal protein S9 [Arabidopsis thaliana] GI:5456946	1.04825	0.0454298														A004772_01	At1g13060	20S proteasome beta subunit E1 (PBE1) (PRCE) identical to GB:O23717; identical to cDNA proteasome subunit prce GI:2511595	0.758522	0.00284406
A008394_01	At2g21330	fructose-bisphosphate aldolase, putative strong similarity to plastidic fructose-bisphosphate aldolase (EC 4.1.2.13) from Nicotiana paniculata (NPALDP1) [GI:4827251], Oryza sativa, PIR2:T02057 [SP|Q40677]	1.25031	0.0456477														A021410_01	At5g18010	auxin-induced (indole-3-acetic acid induced) protein, putative	1.41233	0.002866
A015167_01	At4g31390	ABC1 family protein contains Pfam domain, PF03109: ABC1 family	1.12131	0.045896														A009751_01	At3g07470	expressed protein contains Pfam profile PF04398: Protein of unknown function, DUF538	0.949448	0.00287893
A005699_01	At5g19220	glucose-1-phosphate adenylyltransferase, large subunit 1, chloroplast (ADP-glucose pyrophosphorylase) (ADG2) (APL1)	0.760935	0.0464801														A023655_01	At2g17180	zinc finger (C2H2 type) family protein contains Pfam domain, PF00096: Zinc finger, C2H2 type	1.51072	0.00289676
A001172_01	At1g02340	long hypocotyl in far-red 1 (HFR1) / reduced phytochrome signaling (REP1) / basic helix-loop-helix FBI1 protein (FBI1) / reduced sensitivity to far-red light (RSF1) / bHLH protein 26 (BHLH026) (BHLH26) identical to SP|Q9FE22 Long hypocotyl in far-red 1 (b	0.880659	0.0465688														A001348_01	At1g64090	expressed protein	1.42106	0.00289676
A001209_01	At1g20450	dehydrin (ERD10) identical to dehydrin ERD10 (Low-temperature-induced protein LTI45) [Arabidopsis thaliana] SWISS-PROT:P42759	0.816723	0.0470738														A003024_01	At1g01610	phospholipid/glycerol acyltransferase family protein similar to unknown protein GI:3335359 from [Arabidopsis thaliana]	1.86422	0.00289835
A021074_01	At1g03870	fasciclin-like arabinogalactan-protein (FLA9) identical to gi_13377784_gb_AAK20861	1.24479	0.0477777														A003656_01	At1g74970	ribosomal protein S9 (RPS9) identical to ribosomal protein S9 [Arabidopsis thaliana] GI:5456946	1.98715	0.0029496
A021671_01	At1g23410	ubiquitin extension protein, putative / 40S ribosomal protein S27A (RPS27aA) strong similarity to ubiquitin extension protein (UBQ5) GB:AAA32906 GI:166934 from (Arabidopsis thaliana)	0.951895	0.0479876														A010400_01	At3g56310	alpha-galactosidase, putative / melibiase, putative / alpha-D-galactoside galactohydrolase, putative similar to alpha-galactosidase SP:Q42656 from [Coffea arabica]	1.25808	0.00296934
A016987_01	At5g47840	adenylate kinase, chloroplast, putative / ATP-AMP transphosphorylase, putative similar to SP|P43188 Adenylate kinase, chloroplast (EC 2.7.4.3) (ATP-AMP transphosphorylase) {Zea mays}; contains Pfam profile PF00406: Adenylate kinase	0.621787	0.0479876														A015047_01	At4g24380	expressed protein contains Pfam profile: PF03959 domain of unknown function (DUF341)	1.40743	0.00298237
A025962_01		Sequence of BAC F14O10 from Arabidopsis thaliana chromosome 1	0.81915	0.0482485														A011116_01	At3g29030	expansin, putative (EXP5) identical to expansin At-EXP5 GB:AAB38071 from [Arabidopsis thaliana]; alpha-expansin gene family, PMID:11641069	2.63992	0.00300691
A015124_01	At4g20410	gamma-soluble NSF attachment protein / gamma-SNAP identical to gamma-soluble NSF attachment protein; gamma-SNAP [Arabidopsis thaliana] GI:6013206	0.86775	0.0489444														A001974_01	At1g63900	zinc finger (C3HC4-type RING finger) family protein contains Pfam profile: PF00097 zinc finger, C3HC4 type (RING finger)	1.07581	0.00303821
A001340_01	At1g33140	60S ribosomal protein L9 (RPL90A/C)	0.839765	0.0489444														A001289_01	At1g35680	50S ribosomal protein L21, chloroplast / CL21 (RPL21) identical to 50S ribosomal protein L21, chloroplast precursor (CL21) [Arabidopsis thaliana] SWISS-PROT:P51412	2.49856	0.00304134
A021895_01		A.thaliana mRNA (clone ACaM6) for calmodulin	0.587156	0.0489444														A009448_01	At3g48220	hypothetical protein	1.1885	0.00309042
A014763_01	At4g38970	fructose-bisphosphate aldolase, putative	1.10074	0.0498188														A014842_01	At4g26860	alanine racemase family protein contains Pfam domain, PF01168: Alanine racemase, N-terminal domain	0.847183	0.00311219
																		A012464_01	At3g21200	expressed protein	1.97295	0.00311825
																		A020314_01	At2g28190	superoxide dismutase [Cu-Zn], chloroplast (SODCP) / copper/zinc superoxide dismutase (CSD2) identical to GP:3273753:AF061519	1.46649	0.00311841
																		A010616_01	At3g27850	50S ribosomal protein L12-3, chloroplast (CL12-C) identical to ribosomal protein L12 GB:X68046 [Arabidopsis thaliana] (J. Biol. Chem. 269 (10), 7330-7336 (1994))	1.79999	0.00319509
																		A020516_01	At5g20720	20 kDa chaperonin, chloroplast (CPN21) (CHCPN10) (CPN20) identical to chloroplast 20 kDa chaperonin, chloroplast precursor (Protein Cpn21), chloroplast protein Cpn10, chloroplast chaperonin 10 (Ch-CPN10), SP|O65282 from [Arabidopsis thaliana]; identical t	0.97033	0.00323277
																		A024687_01	At1g52190	proton-dependent oligopeptide transport (POT) family protein contains Pfam profile: PF00854 POT family	1.11477	0.00323991
																		A007537_01	At2g01350	quinolinate phosphoribosyl transferase family protein contains Pfam profile: PF01729 quinolinate phosphoribosyl transferase, C-terminal domain	0.890922	0.00328283
																		A018919_01	At5g58140	non phototropic hypocotyl 1-related	1.36064	0.00330867
																		A008356_01	At2g38140	chloroplast 30S ribosomal protein S31 (PSRP4)	0.796296	0.00330867
																		A012653_01	At3g57610	adenylosuccinate synthetase (ADSS) identical to adenylosuccinate synthetase, chloroplast precursor (EC 6.3.4.4) (IMP-- aspartate ligase) (AdSS) (AMPSase) (Swiss-Prot:Q96529) [Arabidopsis thaliana]	1.20282	0.00334985
																		A017884_01	At5g42650	allene oxide synthase (AOS) / hydroperoxide dehydrase / cytochrome P450 74A (CYP74A) identical to Allene oxide synthase, chloroplast precursor (Hydroperoxide dehydrase) (Cytochrome P450 74A) (SP:Q96242) {Arabidopsis thaliana}	2.66863	0.00344151
																		A002023_01	At1g54780	thylakoid lumen 18.3 kDa protein SP:Q9ZVL6	1.78073	0.00344773
																		A019050_01	At5g27560	expressed protein hypothetical protein slr1702 - Synechocystis sp., PIR:S75312	1.00223	0.00347966
																		A017250_01	At5g02940	expressed protein	1.40993	0.00351654
																		A016222_01	At5g64850	expressed protein	0.780359	0.0035672
																		A005177_01	At3g15540	auxin-responsive protein / indoleacetic acid-induced protein 19 (IAA19) identical to SP|O24409 Auxin-responsive protein IAA19 (Indoleacetic acid-induced protein 19) {Arabidopsis thaliana}	1.10478	0.00358865
																		A021309_01		Arabidopsis thaliana DNA chromosome 4, contig fragment No. 3	1.37944	0.00358865
																		A024289_01	At3g52360	expressed protein	0.736434	0.00358865
																		A007259_01	At2g20420	succinyl-CoA ligase [GDP-forming] beta-chain, mitochondrial, putative / succinyl-CoA synthetase, beta chain, putative / SCS-beta, putative identical to SP|O82662 Succinyl-CoA ligase [GDP-forming] beta-chain, mitochondrial precursor (EC 6.2.1.4) (Succinyl-	0.840693	0.00358865
																		A012849_01	At3g42050	vacuolar ATP synthase subunit H family protein identical to probable vacuolar ATP synthase subunit H (EC 3.6.3.14)(V-ATPase H subunit) (Vacuolar proton pump H subunit) (Vacuolar proton pump subunit SFD) SP:Q9LX65 from [Arabidopsis thaliana]; contains Pfam	1.3338	0.00360921
																		A020418_01	At5g53140	protein phosphatase 2C, putative / PP2C, putative	0.805924	0.00363291
																		A025265_01	At5g08690	H+-transporting ATP synthase beta chain (mitochondrial) -related	1.41796	0.00367726
																		A012623_01	At3g19760	eukaryotic translation initiation factor 4A, putative / eIF-4A, putative / DEAD box RNA helicase, putative contains DEAD/DEAH helicase domain; similar to RNA helicase GB:CAA09195 from [Arabidopsis thaliana]; identical to cDNA DEAD box RNA helicase, RH2 GI	1.0417	0.00367821
																		A020390_01	At2g22500	mitochondrial carrier protein family	1.14239	0.00369291
																		A012827_01	At3g63390	expressed protein	2.04679	0.00370955
																		A021435_01	At5g18080	auxin-induced (indole-3-acetic acid induced) protein, putative	1.13707	0.00377962
																		A004750_01	At1g09130	ATP-dependent Clp protease proteolytic subunit, putative similar to nClpP5 GI:5360595 from [Arabidopsis thaliana]	1.13296	0.00384623
																		A020652_01	At1g12410	ATP-dependent Clp protease proteolytic subunit (ClpP2) identical to nClpP2 GI:5360589 from [Arabidopsis thaliana]	0.985459	0.00388528
																		A024682_01	At5g40890	chloride channel protein (CLC-a) identical to GI:1742952 (gb|AAC05742.1)	1.26134	0.00388528
																		A008758_01	At2g37550	arabidopsis pde1 suppressor 1 protein (Asp1)	1.53741	0.0038858
																		A021552_01	At1g04410	malate dehydrogenase, cytosolic, putative strong similarity to malate dehydrogenase from Mesembryanthemum crystallinum [SP|O24047], Medicago sativa [SP|O48905], Prunus persica [GI:15982948]; contains InterPro entry IPR001236: Lactate/malate dehydrogenase	1.07112	0.00391047
																		A003679_01	At1g70480	expressed protein contains Pfam profile PF02713: Domain of unknown function DUF220	1.23553	0.00391047
																		A010678_01	At3g21220	mitogen-activated protein kinase kinase (MAPKK), putative (MKK5) identical to GB:BAA28831 from [Arabidopsis thaliana]; mitogen-activated protein kinase kinase (MAPKK) family, PMID:12119167	1.92852	0.00391047
																		A021128_01	At4g27700	rhodanese-like domain-containing protein contains rhodanese-like domain PF00581	0.869074	0.00391671
																		A010021_01	At3g47810	calcineurin-like phosphoesterase family protein contains Pfam profile: PF00149 calcineurin-like phosphoesterase	0.73154	0.00391978
																		A020891_01	At1g59900	pyruvate dehydrogenase E1 component alpha subunit, mitochondrial (PDHE1-A) identical to SP|P52901 Pyruvate dehydrogenase E1 component alpha subunit, mitochondrial precursor (EC 1.2.4.1) (PDHE1-A) {Arabidopsis thaliana}	1.02501	0.00394827
																		A001355_01	At1g30795	hydroxyproline-rich glycoprotein family protein contains proline-rich extensin domains, INTERPRO:IPR000694	1.38179	0.00396367
																		A020337_01	At3g06050	alkyl hydroperoxide reductase/thiol specific antioxidant (AhpC/TSA)/mal allergen family protein identical to SP|Q9M7T0 Putative peroxiredoxin, mitochondrial precursor {Arabidopsis thaliana}; similar to thioredoxin peroxidase [Capsicum annuum] GI:18654477;	1.15969	0.00398681
																		A003641_01	At1g18730	expressed protein	1.94426	0.00401187
																		A020984_01	At4g22540	oxysterol-binding family protein similar to SP|P16258 Oxysterol-binding protein 1 {Oryctolagus cuniculus}; contains Pfam profiles PF00169: PH domain, PF01237: Oxysterol-binding protein	1.2584	0.00401187
																		A020205_01	At1g03680	thioredoxin M-type 1, chloroplast (TRX-M1) nearly identical to SP|O48737 Thioredoxin M-type 1, chloroplast precursor (TRX-M1) {Arabidopsis thaliana}; similar to ESTs gb|T13714, gb|H76398, gb|N37762, gb|AA042639, gb|T21104, emb|Z30901	1.1025	0.00410934
																		A015394_01	At4g30600	signal recognition particle receptor alpha subunit family protein similar to Signal recognition particle receptor alpha subunit (SR-alpha) (Docking protein alpha) (DP-alpha) (SP:P08240) [Homo sapiens}; similar to Signal recognition particle receptor alpha	1.2176	0.00410934
																		A020399_01	At3g01480	peptidyl-prolyl cis-trans isomerase, putative / cyclophilin, putative / rotamase, putative similar to peptidyl-prolyl cis-trans isomerase, chloroplast precursor (40 kDa thylakoid lumen PPIase, 40 kDa thylakoid lumen rotamase) [Spinacia oleracea] SWISS-PRO	1.74033	0.00410934
																		A011648_01	At3g54660	gluthatione reductase, chloroplast nearly identical to SP|P42770 Glutathione reductase, chloroplast precursor (EC 1.8.1.7) (GR) (GRASE) {Arabidopsis thaliana}; identical to cDNA glutathione reductase GI:451197	1.05796	0.00414538
																		A002081_01	At1g65960	glutamate decarboxylase 2 (GAD 2)	0.917474	0.00417738
																		A012896_01	At4g25210	expressed protein weak similarity to storekeeper protein [Solanum tuberosum] GI:14268476; contains Pfam profile PF04504: Protein of unknown function, DUF573	0.876801	0.00426669
																		A003217_01	At1g53210	sodium/calcium exchanger family protein / calcium-binding EF hand family protein contains Pfam profiles: PF01699 sodium/calcium exchanger protein, PF00036 EF hand	0.82825	0.00426669
																		A013046_01	At4g21560	vacuolar protein sorting-associated protein 28 family protein / VPS28 family protein contains similarity to Swiss-Prot:Q02767 vacuolar protein sorting-associated protein VPS28 [Saccharomyces cerevisiae]	0.967933	0.00426669
																		A019298_01	At5g11430	transcription elongation factor-related contains weak similarity to transcription elongation factors	1.79257	0.00426669
																		A010417_01	At3g01180	glycogen synthase, putative similar to glycogen synthase Q43847 from [Solanum tuberosum]	0.964112	0.00430016
																		A015167_01	At4g31390	ABC1 family protein contains Pfam domain, PF03109: ABC1 family	1.57308	0.00430016
																		A016228_01	At5g43400	expressed protein strong similarity to unknown protein (emb|CAB86628.1)	1.61908	0.00430016
																		A024590_01	At5g13410	immunophilin / FKBP-type peptidyl-prolyl cis-trans isomerase family protein SP:Q9LYR5; similar to FK506-binding protein (Peptidyl-prolyl cis-trans isomerase) (PPiase) (Rotamase) (SP:P25138) [{Neisseria meningitidis]; peptidyl-prolyl cis-trans isomerase, S	0.741335	0.00433171
																		A021652_01	At2g16510	H+-pumping ATPase 16 kDa proteolipid, vacuolar (ava-p1)	1.11454	0.00441872
																		A016809_01	At5g61150	leo1-like family protein weak similarity to SP|P38439 LEO1 protein {Saccharomyces cerevisiae}; contains Pfam profile PF04004: Leo1-like protein; supporting cDNA gi|21929714|gb|AF490422.1|	0.980713	0.00448173
																		A020735_01	At4g02500	galactosyl transferase GMA12/MNN10 family protein low similarity to alpha-1,2-galactosyltransferase, Schizosaccharomyces pombe [SP|Q09174]	0.876317	0.00448173
																		A019209_01	At5g51110	expressed protein	1.70516	0.00449579
																		A025807_01		Arabidopsis thaliana DNA chromosome 5, BAC clone F7J8 (ESSA project)	0.878624	0.00451331
																		A012381_01		Arabidopsis thaliana genomic DNA, chromosome 3, P1 clone: MBK21	0.910976	0.00451331
																		A024599_01	At2g25080	phospholipid hydroperoxide glutathione peroxidase, chloroplast / PHGPx (GPX1) identical to SP|P52032 Phospholipid hydroperoxide glutathione peroxidase, chloroplast precursor (EC 1.11.1.9) (PHGPx) {Arabidopsis thaliana}; contains Glutathione peroxidases si	1.56624	0.00451331
																		A024627_01	At1g03130	photosystem I reaction center subunit II, chloroplast, putative / photosystem I 20 kDa subunit, putative / PSI-D, putative (PSAD2) similar to SP|P12353 Photosystem I reaction center subunit II, chloroplast precursor (Photosystem I 20 kDa subunit) (PSI-D)	1.43237	0.00451559
																		A020107_01	At5g43830	expressed protein similar to auxin down-regulated protein ARG10 [Vigna radiata] GI:2970051, wali7 (aluminum-induced protein) [Triticum aestivum] GI:451193	0.880186	0.00453776
																		A006042_01	At2g29590	thioesterase family protein contains Pfam profile PF03061: thioesterase family protein	1.05023	0.00457425
																		A003948_01	At1g10360	glutathione S-transferase, putative similar to glutathione S-transferase (sp|Q03666|GTX4_TOBAC); similar to EST gb|H36275 gb:AB039930.	1.36857	0.00457467
																		A018060_01	At5g52840	NADH-ubiquinone oxidoreductase-related contains weak similarity to NADH-ubiquinone oxidoreductase 13 kDa-B subunit (EC 1.6.5.3) (EC 1.6.99.3) (Complex I-13Kd-B) (CI-13Kd-B) (Complex I subunit B13) (Swiss-Prot:Q63362) [Rattus norvegicus]	1.16252	0.00457467
																		A021076_01	At4g10450	60S ribosomal protein L9 (RPL90D) ribosomal protein L9, cytosolic - garden pea, PIR2:S19978	1.09227	0.00457467
																		A009087_01	At3g45140	lipoxygenase (LOX2) identical to SP|P38418	1.93302	0.00457467
																		A022031_01	At5g23220	isochorismatase hydrolase family	1.60944	0.00462593
																		A015903_01	At5g54470	zinc finger (B-box type) family protein similar to unknown protein (pir||T05755)	1.45761	0.00462593
																		A020299_01	At3g13200	Cwf15 / Cwc15 cell cycle control family protein contains Pfam profile PF04889: Cwf15/Cwc15 cell cycle control protein; similar to Cell cycle control protein cwf15 (Swiss-Prot:P78794) [Schizosaccharomyces pombe]	0.743798	0.00471608
																		A020730_01	At3g18000	phosphoethanolamine N-methyltransferase 1 / PEAMT 1 (NMT1) identical to Phosphoethanolamine N-methyltransferase 1 (EC 2.1.1.103) (PEAMT 1) (AtNMT1) (SP:Q9FR44){Arabidopsis thaliana}; strong similarity to phosphoethanolamine N-methyltransferase from [Spina	1.42079	0.00479364
																		A009303_01	At3g16520	UDP-glucoronosyl/UDP-glucosyl transferase family protein contains Pfam profile: PF00201 UDP-glucoronosyl and UDP-glucosyl transferase	0.96536	0.00481329
																		A019319_01	At5g57600	expressed protein	1.56587	0.00481329
																		A002438_01	At1g75410	BEL1-like homeodomain 3 protein (BLH3) identical to BEL1-like homeodomain 3 (GI:13877515) [Arabidopsis thaliana]	1.12907	0.00481329
																		A001046_01	At1g05860	expressed protein	0.833009	0.00481329
																		A020800_01	At2g37250	adenylate kinase family protein contains Pfam profile: PF00406 adenylate kinase	1.1906	0.00483372
																		A001471_01	At1g66430	pfkB type carbohydrate kinase protein family	0.899122	0.00486136
																		A024453_01	At1g03860	prohibitin, putative similar to SP|P24142 Prohibitin (B-cell receptor associated protein 32) (BAP 32) {Rattus norvegicus}; contains Pfam profile PF01145: SPFH domain / Band 7 family	0.88872	0.00486136
																		A006252_01	At2g20860	lipoic acid synthase (LIP1) identical to gi:3928758 contains Pfam profile PF04055: radical SAM domain protein	0.663012	0.00488506
																		A009378_01	At3g27820	monodehydroascorbate reductase, putative similar to cytosolic monodehydroascorbate reductase GB:BAA77214 [Oryza sativa]	0.657959	0.00490097
																		A021284_01	At4g13500	expressed protein	1.58439	0.00493265
																		A008305_01	At2g42840	protodermal factor 1 (PDF1) identical to protodermal factor 1 [Arabidopsis thaliana] gi|4929130|gb|AAD33869	1.43547	0.00493265
																		A008654_01	At2g35260	expressed protein	1.10473	0.00493265
																		A014131_01	At4g14040	selenium-binding protein, putative contains Pfam profile PF05694: 56kDa selenium binding protein (SBP56); similar to Putative selenium-binding protein (Swiss-Prot:O23264) [Arabidopsis thaliana]; similar to selenium binding protein (GI:15485232) [Arabidops	0.766665	0.00493393
																		A002090_01	At1g74730	expressed protein	2.01516	0.00495013
																		A025273_01	At5g19990	26S proteasome AAA-ATPase subunit RPT6a	0.954555	0.00495013
																		A002735_01	At1g55680	WD-40 repeat family protein contains 2 (1 significant) WD-40 repeats (PF0400); similar to Trp-Asp repeat protein (PIR:T40094) [Schizosaccharomyces]	1.0097	0.0049817
																		A024610_01	At4g19840	lectin-related similar to PP2 lectin polypeptide [Cucurbita maxima] GI:410437	0.93034	0.00500092
																		A018769_01	At5g48270	hypothetical protein	1.16896	0.00500092
																		A018754_01	At5g43500	expressed protein	1.27554	0.00504859
																		A024633_01	At1g66180	aspartyl protease family protein contains Pfam PF00026: Eukaryotic aspartyl protease profile; similar to CND41, chloroplast nucleoid DNA binding protein (GI:2541876) [Nicotiana tabacum]	0.786421	0.00511695
																		A024536_01	At1g05850	chitinase-like protein 1 (CTL1) similar to class I chitinase GI:7798656 from [Halimolobos perplexa var. perplexa]; contains Pfam profile PF00182: Chitinase class I; identical to cDNA chitinase-like protein 1 (CTL1) CTL1-ELP1 allele GI:17226328	0.980325	0.00511695
																		A024169_01	At1g14920	gibberellin response modulator (GAI/RGA2)	1.62633	0.00512952
																		A016679_01	At5g02580	expressed protein	0.946472	0.00512952
																		A002851_01	At1g43710	serine decarboxylase identical to serine decarboxylase [Arabidopsis thaliana] GI:15011302; contains Pfam profile PF00282: Pyridoxal-dependent decarboxylase conserved domain	1.28137	0.00513721
																		A001939_01	At1g10370	glutathione S-transferase, putative (ERD9) similar to glutathione S-transferase TSI-1 [Aegilops tauschii] gi:2190992 gb:AAD10129; similar to ESTs gb|R29860, emb|Z29757, and emb|Z29758; identical to cDNA ERD9 mRNA for glutathione S-transferase, GI:15375407	1.58522	0.00514047
																		A016101_01	At5g45410	expressed protein similar to unknown protein (pir||T05524)	1.35747	0.00525856
																		A013252_01	At4g28940	nucleosidase-related contains weak similarity to MTA/SAH nucleosidase (P46). (Swiss-Prot:P24247) [Shigella flexneri]	1.05211	0.00527683
																		A005984_01	At1g75680	glycosyl hydrolase family 9 protein similar to endo-beta-1,4-glucanase GB:AAC12685 GI:3025470 from [Pinus radiata]	1.27366	0.00530816
																		A018840_01	At5g40950	50S ribosomal protein L27, chloroplast, putative (RPL27) identical to SP|Q9FLN4 ribosomal protein L27, chloroplast precursor {Arabidopsis thaliana}; similar to SP|P30155 50S ribosomal protein L27, chloroplast precursor (CL27) {Nicotiana tabacum}	1.54718	0.00530816
																		A020119_01		ESTs	0.834095	0.00531542
																		A003036_01	At1g42970	glyceraldehyde-3-phosphate dehydrogenase B, chloroplast (GAPB) / NADP-dependent glyceraldehydephosphate dehydrogenase subunit B identical to SP|P25857 Glyceraldehyde 3-phosphate dehydrogenase B, chloroplast precursor (EC 1.2.1.13) (NADP-dependent glyceral	3.16894	0.00531542
																		A015904_01	At5g43750	expressed protein	1.06135	0.0056123
																		A025818_01	At3g57880	C2 domain-containing protein contains INTERPRO:IPR000008 C2 domain	1.15355	0.0056123
																		A022583_01	At4g07840	transposon protein -related	1.50672	0.00562013
																		A008950_01	At3g11900	amino acid transporter family protein low similarity to proton/amino acid transporter 1 [Mus musculus] GI:21908024; belongs to INTERPRO:IPR002422 amino acid/polyamine transporter, family II	0.936555	0.00564131
																		A011541_01	At3g07050	GTP-binding family protein contains Pfam domain, PF01926: GTPase of unknown function	1.14976	0.00565044
																		A001904_01	At1g51160	synbindin, putative similar to Swiss-Prot:Q9ES56 synbindin (TRS23 homolog) [Mus musculus]	1.36452	0.00565044
																		A002950_01	At1g52590	expressed protein	1.57334	0.00572048
																		A018986_01	At5g47640	CCAAT-box binding transcription factor subunit B (NF-YB) (HAP3 ) (AHAP3) family (Hap3b) similar to CAAT-box DNA binding protein subunit B (NF-YB) (SP:P25209) (GI:22380) [Zea mays]; contains Pfam PF00808 : Histone-like transcription factor (CBF/NF-Y) and a	0.926766	0.00572048
																		A020367_01	At1g42960	expressed protein	0.952708	0.00573069
																		A005571_01	At1g75690	chaperone protein dnaJ-related contains Pfam PF00684 : DnaJ central domain (4 repeats); similar to bundle sheath defective protein 2 (GI:4732091) [Zea mays]	1.54718	0.00577548
																		A020970_01	At4g29680	type I phosphodiesterase/nucleotide pyrophosphatase family protein similar to SP|P06802 Ectonucleotide pyrophosphatase/phosphodiesterase 1 (Plasma-cell membrane glycoprotein PC-1) [Includes: Alkaline phosphodiesterase I (EC 3.1.4.1); Nucleotide pyrophosph	1.03696	0.00582858
																		A009965_01	At3g01690	expressed protein	0.715965	0.00582858
																		A004434_01	At1g31420	leucine-rich repeat transmembrane protein kinase, putative contains Pfam profile: PF00069: Eukaryotic protein kinase domain	1.07776	0.00585092
																		A005699_01	At5g19220	glucose-1-phosphate adenylyltransferase, large subunit 1, chloroplast (ADP-glucose pyrophosphorylase) (ADG2) (APL1)	1.03372	0.00600432
																		A001043_01	At1g64740	tubulin alpha-1 chain (TUA1) nearly identical to SP|P11139 Tubulin alpha-1 chain {Arabidopsis thaliana}	0.839516	0.00601627
																		A015556_01	At5g53750	expressed protein strong similarity to unknown protein (pir||T08938)	1.42467	0.00610351
																		A021753_01		Arabidopsis thaliana chromosome 1 BAC F9N12 genomic sequence	0.965104	0.00610351
																		A024561_01	At1g78900	vacuolar ATP synthase catalytic subunit A / V-ATPase A subunit / vacuolar proton pump alpha subunit / V-ATPase 69 kDa subunit identical to SP|O23654 Vacuolar ATP synthase catalytic subunit A (EC 3.6.3.14) (V-ATPase A subunit) (Vacuolar proton pump alpha s	1.24718	0.00610351
																		A023457_01	At2g19730	60S ribosomal protein L28 (RPL28A)	0.833454	0.00610872
																		A012460_01	At3g61870	expressed protein hypothetical protein - Synechocystis sp. (strain PCC 6803), PIR:S75899	1.039	0.00616098
																		A021067_01	At1g69890	expressed protein contains Pfam profile: PF04601 protein of unknown function (DUF569	1.00356	0.00617773
																		A001285_01	At1g50020	expressed protein	1.07801	0.00624437
																		A019724_01	At5g44580	expressed protein	1.79663	0.00627593
																		A017263_01	At5g66100	La domain-containing protein similar to SP|P40796 La protein homolog (La ribonucleoprotein) (La autoantigen homolog) {Drosophila melanogaster}; contains Pfam profile PF05383: La domain	0.859655	0.00632427
																		A008839_01	At2g45610	expressed protein low similarity to PrMC3 [Pinus radiata] GI:5487873	1.84288	0.0063735
																		A001186_01	At1g30380	photosystem I reaction center subunit psaK, chloroplast, putative / photosystem I subunit X, putative / PSI-K, putative (PSAK) identical to SP|Q9SUI5; strong similarity to SP|P36886 Photosystem I reaction center subunit psaK, chloroplast precursor (Photos	2.04225	0.00641189
																		A015827_01	At5g23890	expressed protein weak similarity to SP|P12957 Caldesmon (CDM) {Gallus gallus}	0.862223	0.00642584
																		A019014_01		Arabidopsis thaliana mRNA for sodium sulfate or dicarboxylate transporter, complete cds	1.53325	0.00642584
																		A004862_01	At1g16470	20S proteasome alpha subunit B (PAB1) (PRC3) identical to proteasome subunit alpha type 2 SP:O23708, GI:6093778; identical to cDNA proteasome subunit prc3 GI:2511573	1.48812	0.00643246
																		A019861_01	At2g37470	histone H2B, putative strong similarity to histone H2B from Lycopersicon esculentum GI:3021483, GI:3021485, Capsicum annuum SP|O49118; contains Pfam profile PF00125 Core histone H2A/H2B/H3/H4	0.996091	0.00649852
																		A010310_01	At3g47650	bundle-sheath defective protein 2 family / bsd2 family similar to bundle sheath defective protein 2 [Zea mays] GI:4732091	1.2507	0.00652429
																		A019011_01	At5g11420	expressed protein	1.89424	0.0065378
																		A017460_01	At5g54690	glycosyl transferase family 8 protein contains Pfam profile: PF01501 glycosyl transferase family 8	1.03973	0.0065973
																		A025887_01	At2g37180	plasma membrane intrinsic protein 2C	0.820725	0.00661903
																		A014531_01	At4g18040	eukaryotic translation initiation factor 4E 1 / eIF-4E1 / mRNA cap-binding protein 1 (EIF4E1) identical to SP|O23252 Eukaryotic translation initiation factor 4E (eIF-4E) (eIF4E) (mRNA cap-binding protein) (eIF-4F 25 kDa subunit) (eIF-4F P26 subunit) {Arab	0.846007	0.00661903
																		A009077_01	At3g25690	hydroxyproline-rich glycoprotein family protein Common family members: At4g18570, At4g04980, At5g61090 [Arabidopsis thaliana]; identical to cDNA CHUP1 for actin binding protein GI:28071264	1.04755	0.00665937
																		A020260_01	At3g01700	arabinogalactan-protein (AGP11)	1.05564	0.00670653
																		A020959_01	At2g20260	photosystem I reaction center subunit IV -related	1.04725	0.00673184
																		A024672_01	At4g24280	heat shock protein 70, putative / HSP70, putative strong similarity to heat shock protein 70 [Arabidopsis thaliana] GI:6746592; similar to heat shock 70 protein - Spinacia oleracea,PID:g2654208	0.946686	0.00673184
																		A000534_01	At1g65230	expressed protein	1.07818	0.0067455
																		A003656_01	At1g74970	ribosomal protein S9 (RPS9) identical to ribosomal protein S9 [Arabidopsis thaliana] GI:5456946	1.38608	0.00677072
																		A012545_01	At3g55590	GDP-mannose pyrophosphorylase, putative strong similarity to GDP-mannose pyrophosphorylase from Arabidopsis thaliana [GI:3598958], Pichia angusta [GI:7331158]; contains Pfam profile PF00483 Nucleotidyl transferase	0.993186	0.00680379
																		A022215_01	At3g55040	In2-1 protein, putative similar to In2-1 protein, Zea mays, P49248	1.61085	0.00680379
																		A011065_01	At3g16800	protein phosphatase 2C, putative / PP2C, putative similar to protein phosphatase-2C GB:AAC36699 from [Mesembryanthemum crystallinum]	1.06402	0.00680379
																		A009994_01	At3g52230	expressed protein	0.771568	0.00680379
																		A018016_01	At5g17230	phytoene synthase (PSY) / geranylgeranyl-diphosphate geranylgeranyl transferase identical to GB:L25812; synonymous with geranylgeranyl-diphosphate geranylgeranyl transferase	1.06729	0.00683501
																		A016285_01	At5g48230	acetyl-CoA C-acyltransferase, putative / 3-ketoacyl-CoA thiolase, putative strong similarity to Acetoacetyl-coenzyme A thiolase (E.C. 2.3.1.9) [Raphanus sativus] GI:1542941; contains InterPro accession IPR002155: Thiolase	1.00191	0.00685362
																		A020985_01	At4g00860	stress-related ozone-induced protein (OZI1) / stress-related ozone-responsive protein identical to stress-related ozone-induced protein AtOZI1 (mRNA corresponding to this gene accumulates in response to ozone stress and pathogen (bacterial) infection); pu	0.634154	0.0069269
																		A002732_01	At1g73680	pathogen-responsive alpha-dioxygenase, putative similar to pathogen-inducible alpha-dioxygenase [Nicotiana attenuata] GI:12539609; contains Pfam profile PF03098: Animal haem peroxidase	3.29369	0.0069269
																		A016419_01	At5g46110	phosphate/triose-phosphate translocator, putative identical to phosphate/triose-phosphate translocator precursor [Arabidopsis thaliana] gi|3983125|gb|AAC83815; similar to triose phosphate/phosphate translocator, chloroplast precursor (CTPT)[Cauliflower]{B	1.45307	0.00693859
																		A016659_01	At5g46070	guanylate-binding family protein contains Pfam domains PF02263: Guanylate-binding protein, N-terminal domain and PF02841: Guanylate-binding protein, C-terminal domain	0.804195	0.0069583
																		A022109_01	At1g72770	protein phosphatase 2C P2C-HA / PP2C P2C-HA (P2C-HA) identical to protein phosphatase 2C (AtP2C-HA) GB:AJ003119 [Arabidopsis thaliana] (Plant Mol. Biol. 38 (5), 879-883 (1998))	0.912198	0.00701486
																		A003656_01	At1g74970	ribosomal protein S9 (RPS9) identical to ribosomal protein S9 [Arabidopsis thaliana] GI:5456946	2.17193	0.0070365
																		A018833_01	At5g46800	mitochondrial carnitine/acyl carrier, putative / a bout de souffle (BOU) / CAC-like protein identical to SP|Q93XM7 Mitochondrial carnitine/acylcarnitine carrier-like protein (A BOUT DE SOUFFLE) (Carnitine/acylcarnitine translocase-like protein) (CAC-like	1.13365	0.00705931
																		A001316_01	At1g76550	pyrophosphate--fructose-6-phosphate 1-phosphotransferase alpha subunit, putative / pyrophosphate-dependent 6-phosphofructose-1-kinase, putative strong similarity to SP|Q41140 Pyrophosphate--fructose 6-phosphate 1-phosphotransferase alpha subunit (EC 2.7.1	1.04066	0.00705931
																		A020074_01	At3g16500	auxin-responsive protein (Indoleacetic acid-induced protein), putative	1.22372	0.00706279
																		A022115_01	At5g56080	nicotianamine synthase, putative similar to nicotianamine synthase [Lycopersicon esculentum][GI:4753801], nicotianamine synthase 2 [Hordeum vulgare][GI:4894912]	1.12851	0.00707545
																		A024339_01	At5g61780	tudor domain-containing protein / nuclease family protein contains Pfam domains PF00567: Tudor domain and PF00565: Staphylococcal nuclease homologue	0.836842	0.00708266
																		A001041_01	At1g68010	glycerate dehydrogenase / NADH-dependent hydroxypyruvate reductase identical to hydroxypyruvate reductase (HPR) GB:D85339 [Arabidopsis thaliana] (Plant Cell Physiol 1997 Apr;38(4):449-55)	1.49047	0.00711854
																		A004921_01	At1g08920	sugar transporter, putative	0.917005	0.00718015
																		A026089_01	At2g37660	expressed protein	1.01458	0.0071879
																		A020297_01	At4g24160	hydrolase, alpha/beta fold family protein contains Pfam profile PF00561: hydrolase, alpha/beta fold family	1.21008	0.00727101
																		A009256_01	At3g04840	40S ribosomal protein S3A (RPS3aA) similar to 40S ribosomal protein S3A (S phase specific protein GBIS289) GB:P49396 [Brassica rapa]	1.06009	0.0073652
																		A013746_01	At4g25370	Clp amino terminal domain-containing protein contains Pfam profile: PF02861 Clp amino terminal domain	1.21445	0.00740053
																		A007431_01	At2g28200	zinc finger (C2H2 type) family protein contains Pfam domain, PF00096: Zinc finger, C2H2 type	1.24215	0.00747634
																		A023354_01	At2g23200	protein kinase family protein contains protein kinase domain, Pfam:PF00069	0.960427	0.00748508
																		A014754_01	At4g34190	stress enhanced protein 1 (SEP1) identical to stress enhanced protein 1 (SEP1) GI:7384978 from [Arabidopsis thaliana]	1.04174	0.00752317
																		A009357_01	At3g29780	expressed protein	1.39671	0.00754172
																		A004915_01	At1g60140	glycosyl transferase family 20 protein / trehalose-phosphatase family protein contains Pfam profile: PF02358 trehalose-phosphatase	1.03843	0.00754172
																		A005714_01	At5g25460	expressed protein contains Pfam profile PF04862: Protein of unknown function, DUF642	0.90246	0.00757015
																		A004404_01	At1g66670	ATP-dependent Clp protease proteolytic subunit (ClpP3) identical to ATP-dependent Clp protease (nClpP3) GI:5360591 [Arabidopsis thaliana]	1.20795	0.00762425
																		A001376_01	At1g10580	transducin family protein / WD-40 repeat family protein similar to splicing factor hPRP17 (gi|3283220); contains 7 WD-40 repeats (PF00400);similar to ESTs emb|F15435 and dbj|AUO62661	1.07035	0.00762788
																		A003984_01	At1g27530	expressed protein Similar to gb|AF151884 CGI-126 protein from Homo sapiens. EST gb|Z18048 comes from this gene	1.16584	0.00764151
																		A007303_01	At2g21390	coatomer protein complex, subunit alpha, putative contains Pfam PF00400: WD domain, G-beta repeat; similar to Coatomer alpha subunit (Alpha-coat protein) (Alpha-COP) (HEPCOP) (HEP-COP) (SP:P53621) [Homo sapiens]	1.05658	0.00766385
																		A010033_01	At3g01280	porin, putative similar to SP|P42055 34 kDa outer mitochondrial membrane protein porin (Voltage-dependent anion-selective channel protein) (VDAC) {Solanum tuberosum}; contains Pfam profile PF01459: Eukaryotic porin	0.922036	0.00766385
																		A006049_01	At2g10940	protease inhibitor/seed storage/lipid transfer protein (LTP) family protein similar to proline-rich cell wall protein [Medicago sativa] GI:3818416; contains Pfam profile PF00234 Protease inhibitor/seed storage/LTP family	2.70586	0.0076806
																		A007642_01	At2g47520	AP2 domain-containing transcription factor, putative	1.41426	0.0076806
																		A020195_01	At4g15110	cytochrome P450 97B3, putative (CYP97B3) identical to Cytochrome P450 97B3 (SP:O23365) [Arabidopsis thaliana]	1.52997	0.00769326
																		A007290_01	At2g01250	60S ribosomal protein L7 (RPL7B)	1.13204	0.00773075
																		A008648_01	At2g43540	expressed protein	1.00074	0.00774815
																		A009409_01	At3g15050	calmodulin-binding family protein similar to SF16 protein [Helianthus annuus] GI:560150; contains Pfam profile PF00612: IQ calmodulin-binding motif	1.07036	0.00774871
																		A017088_01	At5g15350	plastocyanin-like domain-containing protein contains plastocyanin-like domain Pfam:PF02298	1.20756	0.00776271
																		A017766_01	At5g13480	WD-40 repeat family protein similar to WD-repeat protein WDC146 (SP:Q9C0J8|) {Homo sapiens}; contains 3 weak Pfam PF00400: WD domain, G-beta repeats;	0.965651	0.00779955
																		A019414_01	At5g03900	expressed protein	1.27413	0.00784635
																		A017244_01	At5g06760	late embryogenesis abundant group 1 domain-containing protein / LEA group 1 domain-containing protein low similarity to SP|P46515 11 kDa late embryogenesis abundant protein (DS11) {Helianthus annuus}; contains Pfam profile PF03760: Late embryogenesis abun	1.05275	0.00785404
																		A012829_01	At3g53670	expressed protein	0.836706	0.00795874
																		A014121_01	At4g00360	cytochrome P450, putative	0.933557	0.00799665
																		A008865_01	At2g41110	calmodulin-2/3/5 (CAM2) (CAL1) almost identical to Calmodulin-2/3/5 SP:P25069 from [Arabidopsis thaliana]	0.935158	0.00800777
																		A014587_01	At4g34120	CBS domain-containing protein contains Pfam profile PF00571: CBS domain	0.950585	0.00803349
																		A021045_01	At2g35820	expressed protein	1.50693	0.00803349
																		A016420_01	At5g02160	expressed protein	1.29724	0.00804037
																		A008988_01		Arabidopsis thaliana AT3g25530/MWL2_15 mRNA, complete cds	0.673458	0.00832442
																		A003308_01		Genomic sequence for Arabidopsis thaliana BAC F22G5 from chromosome I	1.1563	0.00836173
																		A019608_01	At3g45970	expansin family protein (EXPL1) similar to cim1 induced allergen, Glycine max, EMBL:U03860; expansin-like gene, PMID:11641069, www.bio.psu.edu/expansins	1.25726	0.00842132
																		A007349_01	At2g28430	expressed protein	1.10148	0.00845016
																		A001610_01	At1g25440	CONSTANS B-box zinc finger family protein	0.902766	0.00858527
																		A020691_01	At4g32260	ATP synthase family contains Pfam profile: PF00430 ATP synthase B/B' CF(0); identical to cDNA chloroplast ATP synthase beta chain precursor (atpG) GI:5730140	0.988643	0.00859657
																		A001340_01	At1g33140	60S ribosomal protein L9 (RPL90A/C)	1.03499	0.0085986
																		A019854_01	At2g26910	ABC transporter family protein similar to PDR5-like ABC transporter GI:1514643 from [Spirodela polyrhiza]	1.46852	0.00866988
																		A013119_01	At4g31700	40S ribosomal protein S6 (RPS6A) ribosomal protein S6, Arabidopsis thaliana, PID:g2662469	0.726085	0.00867893
																		A002016_01	At1g54080	oligouridylate-binding protein, putative similar to oligouridylate binding protein GI:6996560 from [Nicotiana plumbaginifolia]	1.10433	0.00868121
																		A007817_01	At2g15620	ferredoxin--nitrite reductase, putative strong similarity to ferredoxin--nitrite reductase [Nicotiana tabacum] GI:19893; contains Pfam profiles PF03460: Nitrite/Sulfite reductase ferredoxin-like half domain, PF01077: Nitrite and sulphite reductase 4Fe-4S	0.938437	0.00870123
																		A001151_01	At1g29700	expressed protein	1.14675	0.00870751
																		A018243_01	At5g11810	expressed protein	0.862994	0.00873016
																		A021074_01	At1g03870	fasciclin-like arabinogalactan-protein (FLA9) identical to gi_13377784_gb_AAK20861	1.60348	0.00883702
																		A008697_01	At2g39850	subtilase family protein contains similarity to subtilisin-like protease C1 GI:13325079 from [Glycine max]	1.46587	0.00901448
																		A019609_01	At5g03630	monodehydroascorbate reductase, putative monodehydroascorbate reductase (NADH), cucumber, PIR:JU0182	0.778418	0.00906919
																		A002035_01	At1g49970	ATP-dependent Clp protease proteolytic subunit (ClpR1) (nClpP5) identical to nClpP5 GB:BAA82069 GI:5360595 from [Arabidopsis thaliana]; identical to cDNA nClpP5 (nuclear encoded ClpP5) GI:5360594	1.01094	0.00908417
																		A017360_01	At5g47860	expressed protein	0.814084	0.00909166
																		A021041_01	At2g44160	methylenetetrahydrofolate reductase -related	1.00574	0.00916155
																		A001229_01	At1g12090	protease inhibitor/seed storage/lipid transfer protein (LTP) family protein similar to 14 kDa polypeptide [Catharanthus roseus] GI:407410; contains Pfam protease inhibitor/seed storage/LTP family domain PF00234	1.07998	0.00916379
																		A015013_01	At4g24990	ubiquitin family protein contains INTERPRO:IPR000626 ubiquitin domain	0.891381	0.00926619
																		A021375_01	At5g10980	histone H3	0.686344	0.00935833
																		A021909_01	At1g57860	60S ribosomal protein L21 -related	0.696656	0.00935833
																		A002393_01	At1g26550	expressed protein	0.889164	0.00942263
																		A007906_01	At2g01110	thylakoid membrane formation protein / cpTatC (APG2) identical to thylakoid membrane formation protein (cpTatC) GI:15004994 from [Arabidopsis thaliana]; contains Pfam profile PF00902: MttB family; identical to cDNA apg2 for cpTatC GI:15004993	1.14978	0.00953749
																		A015165_01	At4g05180	oxygen-evolving enhancer protein 3, chloroplast, putative (PSBQ2) identical to SP|Q41932 Oxygen-evolving enhancer protein 3-2, chloroplast precursor (OEE3) (16 kDa subunit of oxygen evolving system of photosystem II) (OEC 16 kDa subunit) {Arabidopsis thal	2.20258	0.00953749
																		A017980_01	At5g50100	expressed protein contains Pfam domain PF04134: Protein of unknown function, DUF393	1.07426	0.0095632
																		A023237_01		Arabidopsis thaliana chromosome 1 BAC F28K20 sequence	0.832988	0.0096024
																		A024652_01	At1g27450	adenine phosphoribosyltransferase 1 (APT1) nearly identical to SP|P31166 Adenine phosphoribosyltransferase 1 (EC 2.4.2.7) (APRT) {Arabidopsis thaliana}	0.727989	0.00978311
																		A004452_01	At1g25280	F-box family protein / tubby family protein similar to Tubby protein homolog (SP:O88808) [Rattus norvegicus]; contains Pfam PF00646: F-box domain and Pfam PF01167: Tub family;	0.874209	0.00979731
																		A009744_01	At3g07460	expressed protein contains Pfam profile PF04398: Protein of unknown function, DUF538	1.30902	0.00979869
																		A021062_01	At3g53750	actin 3 (ACT3) identical to SP|P53493 Actin 3 {Arabidopsis thaliana}; supported by full-length cDNA: Ceres: 19581.	1.40681	0.0101713
																		A018256_01	At5g12860	oxoglutarate/malate translocator, putative similar to 2-oxoglutarate/malate translocator precursor, spinach, SWISSPROT:Q41364	0.740327	0.0101948
																		A020047_01	At2g42500	serine/threonine protein phosphatase PP2A-3 catalytic subunit (PP2A3) identical to SP|Q07100 Serine/threonine protein phosphatase PP2A-3 catalytic subunit (EC 3.1.3.16) {Arabidopsis thaliana}; contains Pfam profile PF00149: Ser/Thr protein phosphatase	0.902363	0.0102112
																		A009948_01	At3g56910	expressed protein	1.15385	0.0102112
																		A020361_01	At4g22260	alternative oxidase, putative / immutans protein (IM) identical to IMMUTANS from Arabidopsis thaliana [gi:4138855]; contains Pfam profile PF01786 alternative oxidase	1.44132	0.0102229
																		A001215_01	At1g12240	beta-fructosidase (BFRUCT4) / beta-fructofuranosidase / invertase, vacuolar identical to beta-fructosidase GI:1871503 from [Arabidopsis thaliana]; contains Pfam profile PF00251:Glycosyl hydrolases family 32; identical to cDNA beta-fructosidase (vacuolar f	1.2387	0.0102329
																		A001209_01	At1g20450	dehydrin (ERD10) identical to dehydrin ERD10 (Low-temperature-induced protein LTI45) [Arabidopsis thaliana] SWISS-PROT:P42759	0.979237	0.0103445
																		A025469_01	At2g35860	beta-Ig-H3 domain-containing protein / fasciclin domain-containing protein contains Pfam profile PF02469: Fasciclin domain	0.87362	0.0103967
																		A020452_01	At3g13520	arabinogalactan-protein (AGP12) identical to gi|10880501|gb|AAG24280	0.722616	0.0103967
																		A020451_01	At1g08730	myosin heavy chain (PCR43) identical to myosin heavy chain PCR43 (PIR:T00727) [Arabidopsis thaliana]; similar to ESTs gb|R30087 and gb|AA394762	0.856672	0.0104261
																		A021613_01	At2g28740	histone H4	1.1332	0.0105447
																		A005870_01	At5g64050	glutamate-tRNA ligase family protein / glutamyl-tRNA synthetase family protein similar to SP|P22250 from Bacillus subtilis, SP|P22249 from Bacillus stearothermophilus; contains Pfam tRNA synthetases class I (E and Q), catalytic domain PF00749	0.885632	0.0105575
																		A017091_01	At5g05610	PHD finger family protein contains Pfam domain, PF00628: PHD-finger	1.08024	0.0106127
																		A008742_01	At2g33380	calcium-binding RD20 protein (RD20) induced by abscisic acid during dehydration PMID:10965948; putative transmembrane channel protein PMID:10965948; identical to GI:10862968 [Arabidopsis thaliana]; contains EF-hand domain	4.21755	0.010624
																		A017235_01	At5g23120	photosystem II stability/assembly factor, chloroplast (HCF136) identical to SP|O82660 Photosystem II stability/assembly factor HCF136, chloroplast precursor {Arabidopsis thaliana}	1.06221	0.0107044
																		A009232_01	At3g62370	expressed protein	1.35496	0.0107226
																		A018046_01	At5g08650	GTP-binding protein LepA, putative	1.16792	0.0107226
																		A004603_01	At1g79600	ABC1 family protein contains Pfam domain, PF03109: ABC1 family	1.00167	0.0107226
																		A021344_01	At5g07090	40S ribosomal protein S4 (RPS4B)	0.740549	0.0108262
																		A000784_01	At1g30960	GTP-binding protein (ERG) identical to GTP-binding protein ERG SP:O82653 from [Arabidopsis thaliana]	1.16983	0.0108973
																		A001324_01	At1g36730	eukaryotic translation initiation factor 5, putative / eIF-5, putative similar to SP|P55876 Eukaryotic translation initiation factor 5 (eIF-5) {Zea mays}; contains Pfam profiles PF02020: eIF4-gamma/eIF5/eIF2-epsilon, PF01873: Domain found in IF2B/IF5	0.680519	0.0109957
																		A002052_01	At1g20340	plastocyanin similar to plastocyanin GI:1865683 from [Arabidopsis thaliana]	1.83078	0.0109957
																		A024592_01	At1g43890	Ras-related GTP-binding protein, putative similar to GTP-binding protein(RAB1Y) GI:1370173 from (Lotus japonicus)	1.04308	0.0110049
																		A018673_01	At5g01920	protein kinase family protein contains eukaryotic protein kinase domain, INTERPRO:IPR000719	1.39938	0.0110061
																		A006862_01	At2g23130	arabinogalactan-protein (AGP17) identical to gi_11935086_gb_AAG41963	1.09679	0.0111341
																		A001043_01	At1g64740	tubulin alpha-1 chain (TUA1) nearly identical to SP|P11139 Tubulin alpha-1 chain {Arabidopsis thaliana}	0.849537	0.0111735
																		A008422_01	At2g18070	hypothetical protein	0.865925	0.0111735
																		A005195_01	At3g55440	triosephosphate isomerase, cytosolic, putative	0.937092	0.0112922
																		A018844_01	At5g43940	alcohol dehydrogenase class III / glutathione-dependent formaldehyde dehydrogenase / GSH-FDH (ADHIII) identical to gi:1143388	0.778719	0.0113396
																		A006146_01	At2g38040	alpha-carboxyltransferase -related	0.947017	0.0113396
																		A018642_01	At5g57870	eukaryotic translation initiation factor 4F, putative / eIF-4F, putative similar to SP|Q03387 Eukaryotic initiation factor (iso)4F subunit P82-34 (eIF-(iso)4F P82-34) {Triticum aestivum}; contains Pfam profiles PF02854: MIF4G domain, PF02847: MA3 domain	0.896982	0.011383
																		A021919_01		EST, Highly similar to T05040 nodulin-26-like protein F13C5.200 - Arabidopsis thaliana [A.thaliana]	0.890054	0.0115363
																		A016608_01	At5g03700	PAN domain-containing protein contains Pfam profile: PF00024 PAN domain	1.06501	0.0115363
																		A021269_01	At4g26710	expressed protein	0.925853	0.0116722
																		A003612_01	At1g32500	ATP-binding-cassette transporter, putative similar to ATP-binding-cassette transporter (ABC1) described in PMID:11156608	1.32817	0.0117171
																		A005971_01	At2g22800	homeobox-leucine zipper protein HAT9 (HD-Zip protein 9)	1.31531	0.011718
																		A025479_01	At2g42580	thioredoxin family	0.93297	0.0117439
																		A010383_01	At3g45010	serine carboxypeptidase III, putative similar to serine carboxypeptidase III from Oryza sativa SP|P37891, Matricaria chamomilla GI:6960455, Hordeum vulgare SP|P21529, Triticum aestivum SP|P11515; contains Pfam profile PF0450 serine carboxypeptidase	0.853277	0.011815
																		A012698_01	At3g43850	hypothetical protein similar to MTD1 [Medicago truncatula] GI:9294810	0.727451	0.011829
																		A016296_01	At5g57320	villin, putative similar to villin 2 (VLN2) [Arabidopsis thaliana] GI:3415115, villin 3 (VLN3) [Arabidopsis thaliana] GI:3415117; contains Pfam profiles PF00626: Gelsolin repeat, PF02209: Villin headpiece domain	0.81906	0.011829
																		A024398_01	At1g53310	phosphoenolpyruvate carboxylase, putative / PEP carboxylase, putative (PPC1) strong similarity to SP|P29196 Phosphoenolpyruvate carboxylase (EC 4.1.1.31) (PEPCASE) {Solanum tuberosum}; contains Pfam profile PF00311: phosphoenolpyruvate carboxylase	1.08749	0.0118819
																		A001372_01	At1g64710	alcohol dehydrogenase, putative similar to alcohol dehydrogenase GI:551257 from [Nicotiana tabacum]	1.04718	0.0118819
																		A007527_01	At2g43100	aconitase C-terminal domain-containing protein contains Pfam profile PF00694: Aconitase C-terminal domain	1.16391	0.0119081
																		A014176_01	At4g39100	PHD finger family protein / bromo-adjacent homology (BAH) domain-containing protein contains Pfam domain, PF00628: PHD-finger and PF01426: BAH domain	0.720736	0.0119481
																		A012773_01	At3g18080	glycosyl hydrolase family 1 protein contains Pfam PF00232 : Glycosyl hydrolase family 1 domain; TIGRFAM TIGR01233: 6-phospho-beta-galactosidase; similar to beta-glucosidase BGQ60 precursor GB:A57512 [Hordeum vulgare]; similar to beta-mannosidase enzyme (G	1.17369	0.0119776
																		A011775_01	At3g52880	monodehydroascorbate reductase, putative monodehydroascorbate reductase (NADH), Lycoperison esculentum, PIR:T06407	1.00083	0.0120308
																		A022780_01	At3g17530	expressed protein	0.839965	0.0121005
																		A008780_01	At2g13070	hypothetical protein	0.721024	0.0122278
																		A007827_01	At2g43710	acyl-[acyl-carrier-protein] desaturase / stearoyl-ACP desaturase (SSI2) identical to gi:15149310; contains Pfam profile PF03405: Fatty acid desaturase; identical to cDNA stearoyl ACP desaturase (SSI2), SSI2-FAB2 allele, GI:15149309	0.77421	0.0122324
																		A024498_01	At5g45280	pectinacetylesterase, putative	1.06931	0.0124195
																		A019092_01	At5g35220	expressed protein	1.55091	0.0124246
																		A020739_01	At4g27720	expressed protein contains Pfam PF05631: Protein of unknown function (DUF791)	0.840347	0.0124816
																		A019572_01	At4g23850	long-chain-fatty-acid--CoA ligase / long-chain acyl-CoA synthetase nearly identical to acyl-CoA synthetase (MF7P) from Brassica napus [gi:1617270]	0.810148	0.0125139
																		A019403_01	At5g15400	U-box domain-containing protein contains Pfam profile PF04564: U-box domain	0.995821	0.012541
																		A005620_01	At5g28020	cysteine synthase (O-acetylserine (thiol)-lyase/O-acetylserine sulfhydrylase), putative	1.05548	0.012541
																		A022790_01	At5g41370	TFIIH basal transcription factor complex helicase XPB subunit, putative	0.714568	0.0125987
																		A001689_01		Arabidopsis thaliana chromosome 1 BAC T13D8	1.77837	0.0126214
																		A007280_01	At2g30950	FtsH protease (VAR2) identical to zinc dependent protease VAR2 GI:7650138 from [Arabidopsis thaliana]	1.05578	0.0126557
																		A021818_01	At5g20570	ring-box protein-related similar to ring-box protein 1 GI:4769004 from [Homo sapiens]	0.904995	0.0126715
																		A024425_01	At3g26650	glyceraldehyde 3-phosphate dehydrogenase A, chloroplast (GAPA) / NADP-dependent glyceraldehydephosphate dehydrogenase subunit A identical to SP|P25856 Glyceraldehyde 3-phosphate dehydrogenase A, chloroplast precursor (EC 1.2.1.13) (NADP-dependent glyceral	1.72286	0.0126954
																		A012203_01	At3g14930	uroporphyrinogen decarboxylase, putative / UPD, putative similar to uroporphyrinogen decarboxylase (chloroplast) from Nicotiana tabacum [SP|Q42967], Hordeum vulgare [SP|Q42855], Zea mays [SP|O81220]; contains Pfam domain uroporphyrinogen decarboxylase (UR	1.64582	0.0128593
																		A023692_01	At1g54970	proline-rich family protein similar to proline-rich protein GI:170048 from [Glycine max]	0.804679	0.0128688
																		A005928_01	At1g75630	H+-pumping ATPase 16 kDa proteolipid, vacuolar (ava-p)	1.15129	0.0128838
																		A024634_01	At1g03630	protochlorophyllide reductase C, chloroplast / PCR C / NADPH-protochlorophyllide oxidoreductase C (PORC) identical to SP:O48741 protochlorophyllide reductase C, chloroplast precursor (EC 1.3.1.33) (PCR C) (NADPH-protochlorophyllide oxidoreductase C) (POR	1.36639	0.012885
																		A017024_01	At5g11770	NADH-ubiquinone oxidoreductase 20 kDa subunit, mitochondrial identical to NADH-ubiquinone oxidoreductase 20 kDa subunit mitochondrial [precursor] SP:Q42577 from [Arabidopsis thaliana]; contains Pfam profile: PF01058 NADH ubiquinone oxidoreductase, 20 Kd s	0.962392	0.012885
																		A018767_01	At5g48930	transferase family protein similar to anthranilate N-hydroxycinnamoyl/benzoyltransferase from Dianthus caryophyllus [GI:3288180, GI:2239091]; contains Pfam profile PF02458 transferase family	0.992569	0.0129467
																		A002002_01	At1g76490	3-hydroxy-3-methylglutaryl-CoA reductase 1 / HMG-CoA reductase 1 (HMG1) identical to HMG-CoA reductase 1 [SP|P14891]	0.840057	0.013008
																		A021828_01	At5g40650	succinate dehydrogenase, iron-sulphur subunit, mitochondrial (SDH2-2) nearly identical to mitochondrial succinate dehydrogenase iron-sulphur subunit (sdh2-2) [gi:12049600] from Arabidopsis thaliana	0.975807	0.0131625
																		A019815_01	At1g04780	ankyrin repeat family protein contains Pfam PF00023: Ankyrin repeat	1.03101	0.0132486
																		A008097_01	At2g25650	DNA-binding storekeeper protein-related contains similarity to storekeeper protein [Solanum tuberosum] gi|14268476|emb|CAC39398; contains PF04504: Protein of unknown function, DUF573	0.655404	0.0132969
																		A008432_01	At2g11910	expressed protein	1.66722	0.0133282
																		A009566_01	At3g55360	3-oxo-5-alpha-steroid 4-dehydrogenase family protein / steroid 5-alpha-reductase family protein similar to synaptic glycoprotein SC2 spliced variant from Homo sapiens [EMBL:AF038958], SC2 from Rattus sp. [gi:256994]; contains Pfam 3-oxo-5-alpha-steroid 4-	1.30553	0.0135786
																		A013689_01	At4g39080	vacuolar proton ATPase, putative similar to Swiss-Prot:Q93050 vacuolar proton translocating ATPase 116 kDa subunit A isoform 1 (Clathrin-coated vesicle/synaptic vesicle proton pump 116 kDa subunit, Vacuolar proton pump subunit 1, Vacuolar adenosine tripho	0.720285	0.0136441
																		A016902_01	At5g54800	glucose-6-phosphate/phosphate translocator, putative identical to glucose 6 phosphate/phosphate translocator [Arabidopsis thaliana] gi|7229675|gb|AAF42936	0.683334	0.0137411
																		A005554_01		ESTs, Weakly similar to T49123 hypothetical protein F26G5.20 - Arabidopsis thaliana [A.thaliana]	2.42796	0.0137586
																		A024776_01		Arabidopsis thaliana DNA chromosome 4, contig fragment No. 41	1.5131	0.0138109
																		A021424_01	At5g37640	polyubiquitin (UBQ9) identical to polyubiquitin (ubq9) gene sequence GI:304120 from [Arabidopsis thaliana]	1.11075	0.0138332
																		A021998_01	At2g02100	plant defensin-fusion protein, putative (PDF2.2) plant defensin protein family member, personal communication, Bart Thomma (Bart.Thomma@agr.kuleuven.ac.be); similar to SWISS-PROT:O65740	2.17092	0.0138635
																		A003449_01	At1g22280	protein phosphatase 2C, putative / PP2C, putative similar to protein phosphatase type 2C GI:4336436 from [Lotus japonicus]	1.06526	0.0138968
																		A008039_01	At2g30570	photosystem II reaction center W (PsbW) protein-related similar to photosystem II reaction center W protein SP:Q41387 from [Spinacia oleracea]	1.38601	0.014061
																		A025250_01	At3g44870	methyltransferase-related	1.23318	0.014061
																		A011063_01	At3g19480	D-3-phosphoglycerate dehydrogenase (3-PGDH), putative	0.972044	0.014061
																		A010514_01	At3g49750	leucine rich repeat protein family	1.58666	0.0142217
																		A024361_01	At2g31610	40S ribosomal protein S3 (RPS3A)	0.695471	0.0142299
																		A016207_01	At5g13630	magnesium-chelatase subunit chlH, chloroplast, putative / Mg-protoporphyrin IX chelatase, putative (CHLH) nearly identical to magnesium chelatase subunit GI:1154627 from [Arabidopsis thaliana]; contains Pfam profile: PF02514 CobN/magnesium chelatase famil	1.53865	0.0142299
																		A023712_01	At1g18070	EF-1-alpha-related GTP-binding protein, putative similar to EF-1-alpha-related GTP-binding protein gi|1009232|gb|AAA79032	1.13226	0.0143304
																		A011183_01	At3g59470	far-red impaired responsive family protein / FAR1 family protein weak similarity to far-red impaired response protein [Arabidopsis thaliana] GI:5764395; contains Pfam profile PF03101: FAR1 family	1.14439	0.0143724
																		A024342_01	At1g29470	dehydration-responsive protein-related similar to early-responsive to dehydration stress ERD3 protein [Arabidopsis thaliana] GI:15320410; contains Pfam profile PF03141: Putative methyltransferase	1.13018	0.0144575
																		A020275_01	At4g03520	thioredoxin M-type 2, chloroplast (TRX-M2) nearly identical to SP|Q9SEU8 Thioredoxin M-type 2, chloroplast precursor (TRX-M2) {Arabidopsis thaliana}	1.08323	0.0144888
																		A020102_01	At5g02840	myb family transcription factor contains PFAM profile: PF00249 myb-like DNA binding domain	0.756352	0.014523
																		A010701_01	At3g16040	expressed protein	0.685114	0.0146255
																		A007387_01	At2g24020	expressed protein	1.99966	0.0146403
																		A008684_01	At2g45360	expressed protein	0.627411	0.0147096
																		A010502_01	At3g20500	calcineurin-like phosphoesterase family protein contains Pfam profile: PF00149 calcineurin-like phosphoesterase	0.975401	0.0147153
																		A012769_01	At3g24550	protein kinase family protein contains Pfam domain PF00069: Protein kinase domain	0.707265	0.0147153
																		A025961_01	At4g34180	expressed protein	0.82933	0.0147153
																		A024173_01	At3g10480	expressed protein	0.932538	0.0149245
																		A021571_01		Arabidopsis thaliana chromosome I BAC F15H11 genomic sequence	1.20711	0.015389
																		A024315_01	At3g02200	proteasome family protein contains Pfam domain, PF01399: PCI domain	0.662008	0.0156101
																		A003656_01	At1g74970	ribosomal protein S9 (RPS9) identical to ribosomal protein S9 [Arabidopsis thaliana] GI:5456946	1.4528	0.0156101
																		A020346_01	At5g54600	50S ribosomal protein L24, chloroplast precursor (CL24)	0.920757	0.0156556
																		A018909_01	At5g64140	40S ribosomal protein S28 (RPS28C)	0.904976	0.0157
																		A023589_01	At2g16400	homeodomain-containing protein	1.72151	0.015873
																		A015084_01	At4g34390	extra-large guanine nucleotide binding protein, putative / G-protein, putative similar to extra-large G-protein (XLG) [Arabidopsis thaliana] GI:3201680; contains Pfam profile PF00503: G-protein alpha subunit	0.900662	0.0158786
																		A020288_01	At1g22940	thiamin biosynthesis protein, putative strong similarity to hydroxymethylpyrimidine kinase/thiamin-phosphate pyrophosphorylase (BTH1) GI:7488455 from [Brassica napus]	1.17587	0.0159208
																		A007905_01	At2g06050	12-oxophytodienoate reductase (OPR3) / delayed dehiscence1 (DDE1) nearly identical to DELAYED DEHISCENCE1 [GI:7688991] and to OPR3 [GI:10242314]; contains Pfam profile PF00724:oxidoreductase, FAD/FMN-binding; identical to cDNA OPDA-reductase homolog GI:50	1.18725	0.0159729
																		A003681_01	At1g69390	chloroplast division protein, putative (MinE1) identical to chloroplast division protein homolog MinE1 GI:17511220 from [Arabidopsis thaliana]	0.882665	0.0159782
																		A009806_01	At3g58630	expressed protein similar to 6b-interacting protein 1 (NtSIP1) [Nicotiana tabacum] GI:18149189	0.729474	0.0160006
																		A010599_01	At3g02080	40S ribosomal protein S19 (RPS19A) similar to 40S ribosomal protein S19 GB:P40978 [Oryza sativa]	1.30777	0.0161428
																		A001740_01	At1g73655	immunophilin / FKBP-type peptidyl-prolyl cis-trans isomerase family protein similar to (Peptidyl-prolyl cis-trans isomerase) (PPiase) (Rotamase) (SP:Q26486) [Spodoptera frugiperda]; contains Pfam PF00254: peptidyl-prolyl cis-trans isomerase, FKBP-type	0.997691	0.016325
																		A019765_01	At1g23080	auxin efflux carrier protein, putative similar to efflux carrier of polar auxin transport [Brassica juncea] gi|12331173|emb|CAC24691	0.618547	0.016445
																		A003056_01	At1g28150	expressed protein	1.00656	0.016445
																		A008553_01	At2g39470	oxygen-evolving complex 25.6 kD protein, chloroplast precursor, putative	1.34231	0.016445
																		A019133_01	At5g05650	hypothetical protein	0.999622	0.016445
																		A008936_01	At3g63420	heterotrimeric G protein gamma-subunit (AGG1)	0.69594	0.016445
																		A006972_01	At2g32230	pentatricopeptide (PPR) repeat-containing protein contains Pfam profile PF01535: PPR repeat	1.18778	0.0164938
																		A012325_01	At3g02470	S-adenosylmethionine decarboxylase	0.591158	0.0165397
																		A001946_01	At1g50480	formate-tetrahydrofolate ligase (10-formyltetrahydrofolate synthetase)	1.13618	0.0165397
																		A001328_01	At1g78100	F-box family protein contains F-box domain Pfam:PF00646	1.00464	0.0165397
																		A014075_01	At4g00490	beta-amylase, putative / 1,4-alpha-D-glucan maltohydrolase, putative similar to beta-amylase from SP:O64407 [Vigna unguiculata]; contains Pfam profile PF01373: Glycosyl hydrolase family 14	1.00921	0.0166975
																		A018293_01	At5g10760	aspartyl protease family protein contains Pfam domain, PF00026: eukaryotic aspartyl protease	1.17799	0.016705
																		A021114_01	At4g34950	nodulin family protein similar to nodulin-like protein [Arabidopsis thaliana] GI:3329368, nodule-specific protein Nlj70 [Lotus japonicus] GI:3329366	0.712127	0.0167403
																		A026081_01	At4g37550	formamidase - like protein	0.990902	0.016783
																		A022993_01		Arabidopsis thaliana genomic DNA, chromosome 5, P1 clone:MBB18	1.01945	0.0168111
																		A009262_01	At3g42830	ring-box protein Roc1/Rbx1/Hrt1, putative	0.647492	0.0168327
																		A011692_01	At3g54050	fructose-1,6-bisphosphatase, putative / D-fructose-1,6-bisphosphate 1-phosphohydrolase, putative / FBPase, putative strong similarity to fructose-1,6-bisphosphatase [Brassica napus] GI:289367; identical to SP|P25851 Fructose-1,6-bisphosphatase, chloroplas	1.44277	0.0168906
																		A018406_01	At5g54540	expressed protein	1.09674	0.0170396
																		A012813_01	At3g19820	cell elongation protein / DWARF1 / DIMINUTO (DIM) identical to GB:S71189 [SP|Q39085] from [Arabidopsis thaliana]; contains Pfam FAD binding domain PF01565	1.15431	0.0170512
																		A023137_01	At5g06110	DNAJ heat shock N-terminal domain-containing protein / cell division protein-related similar to GlsA [Volvox carteri f. nagariensis] GI:4633129; contains Pfam profiles PF00226 DnaJ domain, PF00249 Myb-like DNA-binding domain	0.775626	0.0170799
																		A021521_01	At3g14310	pectin methylesterase -related	1.04231	0.0174873
																		A023776_01		Genomic sequence for Arabidopsis thaliana BAC T4O12 from chromosome I	1.08173	0.0175709
																		A007606_01	At2g20360	expressed protein	1.02128	0.0176446
																		A020799_01	At5g64400	expressed protein contains Pfam domain, PF04933: Protein of unknown function (DUF657)	0.782675	0.01765
																		A002742_01	At1g74950	expressed protein	1.70733	0.0179746
																		A024026_01	At1g70580	glutamate:glyoxylate aminotransferase 2 (GGT2) identical to glutamate:glyoxylate aminotransferase 2 [Arabidopsis thaliana] GI:24461829; similar to alanine aminotransferase from Panicum miliaceum [SP|P34106], GI:4730884 from Oryza sativa; contains Pfam pro	0.982948	0.0182659
																		A018348_01	At5g56550	expressed protein	0.894234	0.0182846
																		A023159_01	At1g26970	protein kinase, putative similar to protein kinase [Arabidopsis thaliana] gi|2852449|dbj|BAA24695; contains protein kinase domain, Pfam:PF00069	1.5695	0.0184484
																		A001959_01	At1g04400	cryptochrome 2 apoprotein (CRY2) / blue light photoreceptor (PHH1) 97% identical to photolysase (PHH1) (SP:Q96524) and cryptochrome 2 apoprotein (CRY2) (SP:U43397). ESTs gb|W43661 and gb|Z25638 come from this gene; contains Pfam profiles PF03441: FAD bind	0.90402	0.0184633
																		A023041_01	At5g08570	pyruvate kinase, putative similar to pyruvate kinase, cytosolic isozyme [Glycine max] SWISS-PROT:Q42806	0.995519	0.0185234
																		A020606_01	At5g52920	pyruvate kinase, putative similar to pyruvate kinase isozyme G, chloroplast precursor [Nicotiana tabacum] SWISS-PROT:Q40546	0.706115	0.0185285
																		A008573_01	At2g40300	ferritin, putative similar to ferritin subunit cowpea2 precursor [Vigna unguiculata] GI:2970654; contains Pfam profile PF00210: Ferritin-like domain	0.824382	0.0185771
																		A004464_01	At1g17290	alanine aminotransferase, putative similar to alanine aminotransferase from Panicum miliaceum [SP|P34106], GB:AAC62456 GI:3694807 from [Zea mays], GI:4730884 from Oryza sativa	0.903135	0.0185771
																		A004680_01	At1g68590	plastid-specific 30S ribosomal protein 3, putative / PSRP-3, putative similar to SP|P82412 Plastid-specific 30S ribosomal protein 3, chloroplast precursor (PSRP-3) {Spinacia oleracea}; contains Pfam profile PF04839: Plastid and cyanobacterial ribosomal pr	2.28273	0.0185888
																		A020757_01	At2g18280	tubby-like protein 2 (TULP2) identical to tubby-like protein 2 (GI:27372512) {Arabidopsis thaliana}; similar to phosphodiesterase (GI:467578) [Mus musculus]; similar to Tubby related protein 2 (Tubby-like protein 2) (P4-6 protein) (Fragment) (SP:P46686) [	1.03186	0.0186362
																		A009212_01	At3g17350	expressed protein	0.963906	0.0186556
																		A006143_01	At2g20580	26S proteasome regulatory subunit S2 (RPN1) contains an APC-complex (cyclosome) and proteasome component repeat ( PS50248)	0.70134	0.018687
																		A001454_01	At1g77300	SET domain-containing protein similar to huntingtin interacting protein 1 [Homo sapiens] GI:12697196; contains Pfam profile PF00856: SET domain	0.891076	0.0187191
																		A008805_01	At2g23080	casein kinase II alpha chain, putative identical to probable casein kinase II, alpha chain [Arabidopsis thaliana] SWISS-PROT:O64817; similar to casein kinase II, alpha chain 1 [Arabidopsis thaliana] SWISS-PROT:Q08467	0.779855	0.0188771
																		A011064_01	At3g19490	sodium hydrogen antiporter, putative similar to NhaD [Vibrio parahaemolyticus] gi|3123728|dbj|BAA25994; Na+/H+ aniporter (NhaD) family member, PMID:11500563	0.97822	0.0188771
																		A004619_01	At1g57680	expressed protein	0.760558	0.0193711
																		A021970_01	At3g13720	expressed protein	0.992963	0.0193711
																		A015332_01	At4g36870	BEL1-like homeobox 2 protein (BLH2)	1.1312	0.0195288
																		A025941_01	At1g01620	plasma membrane intrinsic protein 1c	0.706397	0.0195288
																		A022782_01	At3g26020	serine/threonine protein phosphatase 2A (PP2A) regulatory subunit B', putative similar to SWISS-PROT:Q28653 serine/threonine protein phosphatase 2A, 56 kDa regulatory subunit, delta isoform (PP2A, B subunit, B' delta isoform, PP2A, B subunit, B56 delta is	1.01747	0.0195288
																		A017028_01	At5g63400	adenylate kinase identical to adenylate kinase (ATP-AMP transphosphorylase) [Arabidopsis thaliana] SWISS-PROT:O82514	0.870923	0.0196681
																		A024329_01	At3g17650	oligopeptide transporter OPT family protein similar to iron-phytosiderophore transporter protein yellow stripe 1 [Zea mays] GI:10770865; contains Pfam profile PF03169: OPT oligopeptide transporter protein	1.05105	0.0197448
																		A020823_01	At3g01090	Snf1-related protein kinase (KIN10) (SKIN10) identical to Snf1-related protein kinase, KIN10 SP:Q38997 from [Arabidopsis thaliana]	1.38926	0.0198281
																		A012776_01	At3g48610	phosphoesterase family protein low similarity to SP|P95246 Phospholipase C 2 precursor (EC 3.1.4.3) {Mycobacterium tuberculosis}; contains Pfam profile PF04185: Phosphoesterase family	1.26769	0.0198388
																		A023324_01	At3g51895	sulfate transporter (ST1) identical to sulfate transporter [Arabidopsis thaliana] GI:2285885	1.35368	0.0198692
																		A012348_01	At3g52720	carbonic anhydrase family protein low similarity to storage protein (dioscorin) [Dioscorea cayenensis] GI:433463; contains Pfam profile PF00194: Eukaryotic-type carbonic anhydrase	0.811485	0.0201428
																		A020778_01	At3g08940	chlorophyll A-B binding protein (LHCB4.2) contains Pfam profile: PF00504 chlorophyll A-B binding protein; identical to Lhcb4.2 protein GB:AAD28774 [Arabidopsis thaliana]	1.65838	0.0201526
																		A019123_01	At5g39950	thioredoxin H-type 2 (TRX-H-2) (Gif2) identical to SP|Q38879 Thioredoxin H-type 2 (TRX-H-2) {Arabidopsis thaliana}; identical to cDNA (Gif2) mRNA for thioredoxin GI:992963	0.979872	0.0203995
																		A016946_01	At5g11520	aspartate aminotransferase, chloroplast / transaminase A (ASP3) (YLS4) identical to SP|P46644 Aspartate aminotransferase, chloroplast precursor (EC 2.6.1.1) (Transaminase A) {Arabidopsis thaliana}; identical to cDNA YLS4 mRNA for aspartate aminotransferas	0.900368	0.0203995
																		A025585_01	At1g63370	flavin-containing monooxygenase (FMO) family	0.854614	0.020414
																		A020222_01	At1g49750	leucine-rich repeat family protein contains leucine-rich repeats, Pfam:PF00560	0.748861	0.0204558
																		A021025_01	At5g01410	stress-responsive protein, putative similar to ethylene-inducible protein HEVER [Hevea brasiliensis] SWISS-PROT:Q39963	0.903265	0.0204935
																		A001445_01	At1g09340	expressed protein	1.38869	0.0207057
																		A015240_01	At4g30220	small nuclear ribonucleoprotein F, putative / snRNP-F, putative / Sm protein F, putative similar to SWISS-PROT:Q15356 small nuclear ribonucleoprotein F (snRNP-F, Sm protein F, Sm-F, SmF) [Mouse]	0.833955	0.0208686
																		A002175_01	At1g28510	expressed protein	1.10311	0.0208686
																		A000463_01	At1g66330	senescence-associated family protein similar to senescence-associated protein (GI:12836895) [Ipomoea batatas]	0.723239	0.0209121
																		A021780_01	At3g09680	40S ribosomal protein S23 (RPS23A)	0.672066	0.0209121
																		A019755_01	At3g02380	Zinc finger protein CONSTANS-LIKE 2 (COL2)	1.14799	0.0209121
																		A003029_01	At1g62780	expressed protein	1.5102	0.0209424
																		A007243_01	At2g39360	protein kinase family	1.04028	0.0212349
																		A019733_01	At5g65270	Ras-related GTP-binding family protein similar to GTP-binding protein RAB11A GI:1370142 from [Lotus japonicus]; contains Pfam profile: PF00071 Ras family	0.869637	0.0213109
																		A021412_01	At5g18030	auxin-induced (indole-3-acetic acid induced) protein, putative	1.24972	0.0213789
																		A004523_01	At1g64850	calcium-binding EF hand family protein contains INTERPRO:IPR002048 calcium-binding EF-hand domain	0.794475	0.0213926
																		A021120_01	At1g70780	expressed protein	1.32154	0.0216147
																		A001043_01	At1g64740	tubulin alpha-1 chain (TUA1) nearly identical to SP|P11139 Tubulin alpha-1 chain {Arabidopsis thaliana}	0.759412	0.0218332
																		A017534_01	At5g62360	invertase/pectin methylesterase inhibitor family protein similar to pectinesterase from Arabidosis thaliana SP|Q42534, Lycopersicon esculentum SP|Q43143; contains Pfam profile PF04043: Plant invertase/pectin methylesterase inhibitor	1.25947	0.0218699
																		A014720_01	At4g38740	peptidyl-prolyl cis-trans isomerase / cyclophilin / rotamase / cyclosporin A-binding protein (ROC1) identical to SP|P34790 Peptidyl-prolyl cis-trans isomerase (EC 5.2.1.8) (PPIase) (Rotamase) (Cyclophilin) (Cyclosporin A-binding protein) {Arabidopsis thal	1.04253	0.022092
																		A025883_01	At4g20890	tubulin beta-9 chain (TUB9)	1.13184	0.0220987
																		A018224_01	At5g13320	auxin-responsive GH3 family protein similar to auxin-responsive GH3 product [Glycine max] GI:18591; contains Pfam profile PF03321: GH3 auxin-responsive promoter	0.707657	0.0221029
																		A008599_01	At2g29080	FtsH protease, putative similar to AAA-metalloprotease FtsH [Pisum sativum] GI:15021761; contains Pfam profiles PF01434: Peptidase family M41, PF00004: ATPase AAA family	0.894874	0.0223178
																		A009516_01	At3g52630	pollen specific protein -related	0.996651	0.0226203
																		A017671_01	At5g44520	ribose 5-phosphate isomerase-related low similarity to SP|P47968 Ribose 5-phosphate isomerase (EC 5.3.1.6) (Phosphoriboisomerase) {Mus musculus}	0.814972	0.0227647
																		A007153_01	At2g04550	protein phosphatase -related	1.07446	0.0228237
																		A022710_01		Arabidopsis thaliana genomic DNA, chromosome 3, P1 clone: MTO24	0.701393	0.0228901
																		A020104_01	At1g08200	expressed protein	1.12264	0.02292
																		A021078_01	At5g01530	chlorophyll A-B binding protein CP29 (LHCB4) identical to CP29 [Arabidopsis thaliana] GI:298036; contains Pfam profile: PF00504 chlorophyll A-B binding protein	1.10345	0.0230137
																		A020446_01	At5g08560	transducin family protein / WD-40 repeat family protein contains 7 WD-40 repeats (PF00400); similar to will die slowly protein (WDS) (SP:Q9V3J8) [Drosophila melanogaster]	0.802107	0.0230718
																		A006853_01	At2g34555	gibberellin 2-oxidase / GA2-oxidase (GA2OX3) identical to ga2ox3 [GI:4678370]	1.07182	0.0231967
																		A020900_01	At1g20090	Rac-like GTP-binding protein (ARAC4) / Rho-like GTP-binding protein (ROP2) identical to SP:Q38919 RAC-like GTP binding protein ARAC4 (GTP binding protein ROP2) [Arabidopsis thaliana], Rho-like GTP binding protein [Arabidopsis thaliana] GI:2654009	0.768689	0.0233899
																		A020362_01	At1g20560	AMP-dependent synthetase and ligase family protein similar to AMP-binding protein GI:1903034 from [Brassica napus]; contains Pfam AMP-binding domain PF00501; identical to adenosine monophosphate binding protein 1 AMPBP1 (AMPBP1) GI:20799710	0.749088	0.0236
																		A020083_01		ESTs	1.11705	0.0236
																		A016012_01	At5g46290	3-oxoacyl-[acyl-carrier-protein] synthase I identical to Swiss-Prot:P52410 3-oxoacyl-[acyl-carrier-protein] synthase I, chloroplast precursor (EC 2.3.1.41) (Beta-ketoacyl-ACP synthase I) (KAS I) [Arabidopsis thaliana]	0.788315	0.0236989
																		A014771_01	At4g00100	40S ribosomal protein S13 (RPS13A) similar to ribosomal protein S13; PF00312 (View Sanger Pfam): ribosomal protein S15; identical to cDNA AtRPS13A mRNA for cytoplasmic ribosomal protein S13 GI:6521011	0.691633	0.0236989
																		A021213_01	At1g07820	histone H4	0.818583	0.0237215
																		A004003_01	At1g52510	hydrolase, alpha/beta fold family protein low similarity to SP|P22643 Haloalkane dehalogenase (EC 3.8.1.5) {Xanthobacter autotrophicus}; contains Pfam profile PF00561: hydrolase, alpha/beta fold family	1.19825	0.0239272
																		A003656_01	At1g74970	ribosomal protein S9 (RPS9) identical to ribosomal protein S9 [Arabidopsis thaliana] GI:5456946	1.96828	0.0239528
																		A003656_01	At1g74970	ribosomal protein S9 (RPS9) identical to ribosomal protein S9 [Arabidopsis thaliana] GI:5456946	1.39425	0.0240344
																		A016120_01	At5g10480	protein tyrosine phosphatase-like protein, putative (PAS2) identical to PEPINO/PASTICCINO2 protein GI:24411193, GI:24575153 from [Arabidopsis thaliana]; contains Pfam:04387: protein tyrosine phosphatase-like protein	1.07908	0.0240462
																		A001672_01	At1g56400	F-box family protein contains Pfam:PF00646 F-box domain	1.47391	0.0241355
																		A007434_01	At2g45770	signal recognition particle receptor protein, chloroplast (FTSY) similar to Cell division protein ftsY homolog (SP:O67066) {Aquifex aeolicus}; contains Pfam PF00448: SRP54-type protein, GTPase domain contains TIGRFAM TIGR00064: signal recognition particle	1.27878	0.0245886
																		A016742_01	At5g57460	expressed protein	0.750525	0.0247861
																		A013227_01	At4g31530	expressed protein	1.06743	0.024813
																		A019587_01	At4g09030	arabinogalactan-protein (AGP10) identical to gi|10880497|gb|AAG24278; supported by Ceres cDNA 265772	0.986461	0.024827
																		A024461_01	At4g29350	profilin 2 (PRO2) (PFN2) (PRF2) identical to profilin 2 SP:Q42418 GI:1353772 from [Arabidopsis thaliana]; identical to cDNA profilin (PRF2) GI:9965570	0.66462	0.0249116
																		A020100_01	At1g69960	serine/threonine protein phosphatase PP2A-5 catalytic subunit (PP2A5) identical to SP|O04951|P2A5_ARATH Serine/threonine protein phosphatase PP2A-5 catalytic subunit (EC 3.1.3.16) {Arabidopsis thaliana}; contains Pfam profile PF00149: Ser/Thr protein phos	0.698324	0.0253524
																		A004518_01	At1g14170	KH domain-containing protein location of EST 219C14T7 , gb|N38506	0.67557	0.0254871
																		A019801_01	At1g73060	expressed protein	1.00631	0.0254871
																		A020407_01	At4g34150	C2 domain-containing protein similar to calcium-dependent protein kinase [Dunaliella tertiolecta] GI:6644464; contains Pfam profile PF00168: C2 domain	0.99648	0.0259855
																		A000461_01	At1g04445	zinc finger (C2H2 type) family protein contains Pfam profile: PF00096 zinc finger, C2H2 type	0.860502	0.026145
																		A001172_01	At1g02340	long hypocotyl in far-red 1 (HFR1) / reduced phytochrome signaling (REP1) / basic helix-loop-helix FBI1 protein (FBI1) / reduced sensitivity to far-red light (RSF1) / bHLH protein 26 (BHLH026) (BHLH26) identical to SP|Q9FE22 Long hypocotyl in far-red 1 (b	0.949189	0.026145
																		A006030_01	At2g40880	cysteine protease inhibitor, putative / cystatin, putative (FL3-27) similar to PRLI-interacting factor M [Arabidopsis thaliana] GI:11139270, cysteine proteinase inhibitor [Brassica rapa] GI:762785; contains Pfam profile PF00031: Cystatin domain	1.28307	0.0262134
																		A019557_01	At4g37830	cytochrome c oxidase-related contains weak similarity to cytochrome c oxidase polypeptide VIa-liver, mitochondrial precursor (EC 1.9.3.1) (Swiss-Prot:P10818) [Rattus norvegicus]	0.81378	0.0262555
																		A017920_01	At5g42270	FtsH protease, putative similar to FtsH protease GI:13183728 from [Medicago sativa]	0.794819	0.0262984
																		A007338_01	At2g29530	mitochondrial import inner membrane translocase (TIM10) identical to mitochondrial import inner membrane translocase subunit Tim10 [Arabidopsis thaliana] Swiss-Prot:Q9ZW33; contains Pfam domain, PF02953: Tim10/DDP family zinc finger	0.743364	0.026372
																		A020697_01	At1g78630	ribosomal protein L13 family protein similar to ribosomal protein L13 GI:170132 from [Spinacia oleracea]	1.69434	0.0263955
																		A012337_01	At3g45050	expressed protein	1.5993	0.0263955
																		A020855_01	At3g27925	DegP protease, putative SP:022609; almost identical to DegP protease precursor GB:AF028842 from [Arabidopsis thaliana] (J. Biol. Chem. 273 (12), 7094-7098 (1998))	0.653642	0.0263955
																		A024470_01	At1g51400	photosystem II 5 kD protein 100% identical to GI:4836947 (F5D21.10)	0.963331	0.0264187
																		A019650_01	At5g55180	glycosyl hydrolase family 17 protein similar to elicitor inducible chitinase Nt-SubE76 GI:11071974 from [Nicotiana tabacum]	1.17874	0.0265496
																		A020023_01	At1g79590	syntaxin 52 (SYP52) identical to Swiss-Prot:Q94KK7 syntaxin 52 (AtSYP52) [Arabidopsis thaliana]	0.858308	0.0267306
																		A024600_01	At4g31500	cytochrome P450 83B1 (CYP83B1) Identical to Cytochrome P450 (SP:O65782 )[Arabidopsis thaliana]	1.17617	0.0267392
																		A018701_01	At5g45960	GDSL-motif lipase/hydrolase family protein	1.11927	0.0267616
																		A013715_01	At4g39150	DNAJ heat shock N-terminal domain-containing protein similar to SP|P39101 CAJ1 protein, Saccharomyces cerevisiae, PIR2:S48085; contains Pfam profile PF00226 DnaJ domain	0.740612	0.0268152
																		A021843_01		EST	1.4319	0.0269128
																		A001428_01	At1g76080	thioredoxin family protein low similarity to thioredoxin (TRX) [Fasciola hepatica] GI:6687568; contains Pfam profile PF00085: Thioredoxin	1.02699	0.027191
																		A009934_01	At3g47860	apolipoprotein D-related contains weak similarity to Apolipoprotein D precursor (ApoD) (Swiss-Prot:P51910) [Mus musculus]	1.70371	0.0272001
																		A016325_01	At5g58110	expressed protein predicted proteins, Homo sapiens and Drosophila melanogaster	1.14647	0.0275653
																		A007383_01	At2g20630	protein phosphatase 2C, putative / PP2C, putative	1.91059	0.0276851
																		A018052_01	At5g61210	SNAP25 homologous protein SNAP33 (SNAP33) (SNAP33B) / synaptosomal-associated protein SNAP25-like 1 / snap25a identical to SNAP25 homologous protein SNAP33 (AtSNAP33) (Synaptosomal-associated protein SNAP25-like 1) (SNAP-25 like protein 1) (Snap25a) (Swis	0.690263	0.0277376
																		A012053_01	At3g14940	phosphoenolpyruvate carboxylase (PPC)	0.865859	0.027911
																		A019143_01	At5g21920	YGGT family protein contains Pfam profile PF02325: YGGT family (unknown function); supported by full length cDNA GI:22531282 from [Arabidopsis thaliana]	1.71364	0.0281187
																		A010377_01	At3g12200	protein kinase family protein contains protein kinase domain, Pfam:PF00069; contains serine/threonine protein kinase domain, INTERPRO:IPR002290	1.04893	0.02815
																		A012694_01	At3g26580	expressed protein	1.026	0.0281865
																		A024495_01	At2g27500	glycosyl hydrolase family 17 protein similar to glucan endo-1,3-beta-glucosidase precursor SP:P52409 from [Triticum aestivum]	1.21561	0.0286069
																		A007021_01	At2g25870	haloacid dehalogenase-like hydrolase family protein contains Pfam profiles PF00702: haloacid dehalogenase-like hydrolase, PF02130: Uncharacterized protein family UPF0054	0.656617	0.0286408
																		A011396_01	At3g08740	elongation factor P (EF-P) family protein similar to SP|P33398 Elongation factor P (EF-P) {Escherichia coli O157:H7}; contains Pfam profile PF01132: Elongation factor P (EF-P)	0.9908	0.0287009
																		A004593_01	At1g64430	expressed protein	1.37182	0.0287583
																		A018176_01	At5g03760	glycosyltransferase family 2	1.108	0.028922
																		A009147_01	At3g18130	guanine nucleotide-binding protein / activated protein kinase C receptor RACK1	0.636356	0.0291808
																		A025456_01	At2g24360	serine/threonine/tyrosine kinase, putative similar to serine/threonine/tyrosine kinase [Arachis hypogaea] gi|13124865|gb|AAK11734	0.742939	0.0293657
																		A009590_01	At3g06550	O-acetyltransferase-related similar to O-acetyltransferase (GI:17063556) [Cryptococcus neoformans var. neoformans]; contains 7 transmembrane domains	1.11614	0.0293657
																		A010369_01	At3g44890	50S ribosomal protein L9, chloroplast (CL9) contains Pfam profile PF03948: Ribosomal protein L9, C-terminal domain; contains Pfam profile PF01281: ribosomal protein L9, N-terminal domain; contains TIGRfam profile TIGR00158: ribosomal protein L9	1.2394	0.0295176
																		A016232_01	At5g42570	expressed protein low similarity to SP|P51572 B-cell receptor-associated protein 31 (6C6-AG tumor-associated antigen) (DXS1357E) {Homo sapiens}	0.856003	0.0295298
																		A007463_01	At2g44360	expressed protein	1.4859	0.0296316
																		A001059_01	At1g32900	starch synthase, putative similar to starch synthase SP:Q42857 from [Ipomoea batatas]	0.815408	0.0296316
																		A011818_01	At3g05050	protein kinase family protein contains Pfam domain, PF00069: Protein kinase domain	1.48451	0.0296327
																		A009684_01	At3g20390	endoribonuclease L-PSP family protein contains Pfam domain PF01042: Endoribonuclease L-PSP	0.820653	0.0299336
																		A019187_01	At5g60960	pentatricopeptide (PPR) repeat-containing protein contains Pfam profile PF01535: PPR repeat	1.07015	0.0300779
																		A012650_01	At3g01390	vacuolar membrane ATPase subunit G (AVMA10)	0.793406	0.0303628
																		A005744_01	At2g22430	homeobox-leucine zipper protein 6 (HB-6) / HD-ZIP transcription factor 6 identical to homeobox-leucine zipper protein ATHB-6 (HD-ZIP protein ATHB-6) (SP:P46668) [Arabidopsis thaliana]	0.836817	0.0306867
																		A014783_01	At4g23100	glutamate-cysteine ligase / gamma-glutamylcysteine synthetase (GSH1) identical to glutamate-cysteine ligase SP:P46309 from [Arabidopsis thaliana]; contains Pfam profile: PF04107 glutamate-cysteine ligase family 2(GCS2)	0.600169	0.0307984
																		A019017_01	At5g55030	expressed protein	0.886261	0.0309232
																		A013249_01	At4g21810	Der1-like family protein / degradation in the ER-like family protein contains Pfam profile: PF04511 Der1-like family	1.06453	0.0310202
																		A008335_01	At2g34560	katanin, putative similar to katanin p60 subunit [Strongylocentrotus purpuratus] GI:3098603; contains Pfam profile PF00004: ATPase AAA family	0.795949	0.0312749
																		A017092_01	At5g15230	gibberellin-regulated protein 4 (GASA4) / gibberellin-responsive protein 4 identical to SP|P46690 Gibberellin-regulated protein 4 precursor {Arabidopsis thaliana}	0.912175	0.0315491
																		A021395_01	At5g42990	ubiquitin-conjugating enzyme 18 (UBC18)	0.995727	0.0315491
																		A008935_01	At3g05910	pectinacetylesterase, putative	0.954993	0.0316229
																		A002834_01	At1g10500	hesB-like domain-containing protein similar to IscA (putative iron-sulfur cluster assembly protein) [Azotobacter vinelandii] GI:2271523; contains Pfam profile PF01521: HesB-like domain	0.987092	0.0316229
																		A016913_01	At5g49720	endo-1,4-beta-glucanase KORRIGAN (KOR) / cellulase (OR16pep) identical to endo-1,4-beta-D-glucanase KORRIGAN [Arabidopsis thaliana] GI:3978258; similar to endo-1,4-beta-D-glucanase; cellulase GI:5689613 from [Brassica napus]; identical to cDNA cellulase (	0.717944	0.0316879
																		A016206_01	At5g03260	laccase, putative / diphenol oxidase, putative similar to laccase [Pinus taeda][GI:13661207]	1.02821	0.0317778
																		A022692_01	At3g56600	phosphatidylinositol 3- and 4-kinase family protein low similarity to 55 kDa type II phosphatidylinositol 4-kinase [Rattus norvegicus] GI:13660755; contains Pfam profile PF00454: Phosphatidylinositol 3- and 4-kinase	0.82399	0.0319137
																		A004396_01	At1g08780	prefoldin, putative similar to Swiss-Prot:Q9NQP4 prefoldin subunit 4 (Protein C-1) [Homo sapiens]	0.641069	0.0319137
																		A011133_01	At3g14310	pectinesterase family protein contains Pfam profiles: PF01095 pectinesterase, PF04043 plant invertase/pectin methylesterase inhibitor ;similar to pectin methylesterase GB:Q42534 from [Arabidopsis thaliana]	0.751252	0.0319137
																		A020474_01	At2g34860	chaperone protein dnaJ-related contains Pfam PF00684 : DnaJ central domain (4 repeats); similar to Chaperone protein dnaJ (Heat shock protein 40) (SP:Q9UXR9) {Methanosarcina thermophila}	1.08765	0.0319211
																		A008164_01	At2g18790	phytochrome B (PHYB) Identical to SP|P14713 Phytochrome B {Arabidopsis thaliana}	1.02211	0.0319558
																		A016638_01	At5g03880	expressed protein	1.07918	0.0320479
																		A020241_01	At5g61530	small G protein family protein / RhoGAP family protein contains Pfam domain, PF00620: RhoGAP domain	0.802996	0.0322156
																		A016047_01	At5g58250	expressed protein	1.23693	0.0322861
																		A022017_01	At1g21310	proline-rich extensin-like family protein contains extensin-like region, Pfam:PF04554	0.760618	0.0323395
																		A011986_01		Arabidopsis thaliana unknown protein (AT3g13885) mRNA, complete cds	0.737512	0.0323462
																		A020780_01	At2g17190	ubiquitin family protein contains INTERPRO:IPR000626 ubiquitin domain	0.807293	0.0323462
																		A001345_01	At1g67280	lactoylglutathione lyase, putative / glyoxalase I, putative similar to putative lactoylglutathione lyase SP:Q39366, GI:2494843 from [Brassica oleracea]	0.884715	0.0325534
																		A020852_01	At1g15930	40S ribosomal protein S12 (RPS12A)	0.814945	0.0325534
																		A001996_01	At1g07790	histone H2B, putative strong similarity to histone H2B Arabidopsis thaliana GI:2407802, Gossypium hirsutum SP|O22582, Lycopersicon esculentum GI:3021489, Capsicum annuum SP|O49118; contains Pfam profile PF00125 Core histone H2A/H2B/H3/H4	0.915087	0.0325534
																		A024518_01	At2g25070	protein phosphatase 2C, putative / PP2C, putative	0.800626	0.0327517
																		A012834_01	At3g53580	diaminopimelate epimerase family protein contains Pfam profile PF01678: Diaminopimelate epimerase	0.806135	0.0328254
																		A001207_01	At1g20020	ferredoxin--NADP(+) reductase, putative / adrenodoxin reductase, putative strong similarity to Ferredoxin--NADP reductase, chloroplast precursor (EC 1.18.1.2) (FNR) from {Pisum sativum} SP|P10933, {Mesembryanthemum crystallinum} SP|P41343, {Spinacia olera	1.13299	0.0328254
																		A014646_01	At4g11960	hypothetical protein	0.980237	0.0329825
																		A017502_01	At5g47100	calcineurin B-like protein 9 (CBL9) identical to calcineurin B-like protein 9 (GI:5866279) and calcium-binding protein AtCBL9 (GI:16151825) [Arabidopsis thaliana]; similar to calcineurin B-like protein 1 (GI:3309082) [Arabidopsis thaliana]	0.609674	0.0329825
																		A023812_01		Genomic sequence for Arabidopsis thaliana BAC F10A5	0.905797	0.0330054
																		A007949_01	At2g24090	ribosomal protein L35 family protein contains Pfam profile PF01632: ribosomal protein L35	0.919999	0.033038
																		A025956_01	At2g37170	plasma membrane intrinsic protein 2B, putative	0.751433	0.0333436
																		A007306_01	At2g05100	light-harvesting chlorophyll a/b binding protein	1.27496	0.0344422
																		A017695_01	At5g58770	dehydrodolichyl diphosphate synthase, putative / DEDOL-PP synthase, putative similar to GI:796076	0.961231	0.0344422
																		A002068_01	At1g74880	expressed protein	1.22742	0.0345071
																		A016991_01	At5g26780	glycine hydroxymethyltransferase, putative / serine hydroxymethyltransferase, putative / serine/threonine aldolase, putative strong similarity to SP|P50433 Serine hydroxymethyltransferase, mitochondrial precursor (EC 2.1.2.1) (Serine methylase) (Glycine h	0.7725	0.034591
																		A014253_01	At4g33510	2-dehydro-3-deoxyphosphoheptonate aldolase 2 / 3-deoxy-D-arabino-heptulosonate 7-phosphate synthase 2 / DAHP synthetase 2 (DHS2) nearly identical to SP|Q00218	0.711954	0.0345911
																		A020761_01	At3g30390	amino acid transporter family protein low similarity to neuronal glutamine transporter [Rattus norvegicus] GI:6978016; belongs to INTERPRO:IPR002422 amino acid/polyamine transporter, family II	0.990816	0.0345936
																		A014532_01	At4g04850	K+ efflux antiporter, putative (KEA3) similar to A. thaliana K+ antiporter KEA1, GenBank accession number AF003382; Monovalent cation:proton antiporter family 2 (CPA2 family) member, PMID:11500563	0.899859	0.0345936
																		A024657_01	At2g17360	40S ribosomal protein S4 (RPS4A) contains ribosomal protein S4 signature from residues 8 to 22	0.883671	0.0346197
																		A016256_01	At5g47240	MutT/nudix family protein similar to SP|P53370 Nucleoside diphosphate-linked moiety X motif 6 {Homo sapiens}; contains Pfam profile PF00293: NUDIX domain	0.872581	0.0346197
																		A022026_01	At4g15000	60S ribosomal protein L27 (RPL27C)	0.983765	0.034762
																		A008286_01	At2g39900	LIM domain-containing protein similar to pollen specific LIM domain protein 1b [Nicotiana tabacum] GI:6467905, PGPS/D1 [Petunia x hybrida] GI:4105772; contains Pfam profile PF00412: LIM domain	0.712362	0.0352005
																		A015102_01	At4g33010	glycine dehydrogenase [decarboxylating], putative / glycine decarboxylase, putative / glycine cleavage system P-protein, putative strong similarity to SP|P49361 Glycine dehydrogenase [decarboxylating] A, mitochondrial precursor (EC 1.4.4.2) {Flaveria prin	0.941787	0.0354839
																		A022015_01	At5g56150	ubiquitin-conjugating enzyme, putative	0.673544	0.0355631
																		A022027_01	At2g35370	glycine cleavage system H protein 1, mitochondrial (GDCSH) (GCDH) identical to SP|P25855 Glycine cleavage system H protein 1, mitochondrial precursor {Arabidopsis thaliana}	1.33523	0.0356676
																		A018019_01	At5g14740	carbonic anhydrase 2 / carbonate dehydratase 2 (CA2) (CA18) nearly identical to SP|P42737 Carbonic anhydrase 2 (EC 4.2.1.1) (Carbonate dehydratase 2) {Arabidopsis thaliana}	1.08674	0.0358705
																		A009648_01		Arabidopsis thaliana chromosome 3 BAC T9J14 genomic sequence	0.755046	0.0360719
																		A015063_01	At4g21570	expressed protein	0.938636	0.0363324
																		A023183_01	At1g61130	serine carboxypeptidase S10 family protein similar to Serine carboxypeptidase II-3 precursor (SP:P52711) (CP-MII.3. [Hordeum vulgare]	0.823869	0.0369232
																		A023627_01	At2g31620	receptor-like protein kinase-related contains Pfam profile: PF01657 Domain of unknown function that is usually associated with protein kinase domain Pfam:PF00069; similar to receptor-like protein kinase 4 (GI:13506745) and receptor-like protein kinase 5 (	0.771858	0.0369805
																		A012324_01	At3g56070	peptidyl-prolyl cis-trans isomerase, putative / cyclophilin, putative / rotamase, putative similar to peptidyl-prolyl cis-trans isomerase, PPIase (cyclophilin, cyclosporin A-binding protein) [Catharanthus roseus] SWISS-PROT:Q39613	0.874862	0.0372171
																		A018047_01	At5g23060	expressed protein	0.919674	0.0373046
																		A001736_01	At1g53670	transcription factor-related similar to pilin-like transcription factor [Homo sapiens] GI:5059062; contains Pfam profile PF01641: SelR domain	1.61891	0.0376636
																		A020025_01	At4g01370	mitogen-activated protein kinase, putative / MAPK, putative (MPK4) identical to mitogen-activated protein kinase homolog (AtMPK4)[Arabidopsis thaliana] SWISS-PROT:Q39024; PMID:12119167	0.828175	0.0377347
																		A004135_01	At1g24510	T-complex protein 1 epsilon subunit, putative / TCP-1-epsilon, putative / chaperonin, putative identical to SWISS-PROT:O04450- T-complex protein 1, epsilon subunit (TCP-1-epsilon) [Arabidopsis thaliana]; strong similarity to SP|P54411 T-complex protein 1,	0.625608	0.0378479
																		A012227_01	At3g46380	hypothetical protein	0.837713	0.0383933
																		A003419_01	At1g66240	copper homeostasis factor (copper chaperone) (CCH), putative	0.756679	0.0384927
																		A021047_01	At3g18780	actin 2 (ACT2) identical to SP|Q96292 Actin 2 {Arabidopsis thaliana}; nearly identical to SP|Q96293 Actin 8 [Arabidopsis thaliana] GI:1669387 and to At1g49240	0.700162	0.0386171
																		A020380_01	At2g47710	universal stress protein (USP) family protein similar to ER6 protein [Lycopersicon esculentum] GI:5669654; contains Pfam profile PF00582: universal stress protein family	0.875352	0.0388261
																		A004847_01	At1g17220	translation initiation factor IF-2, chloroplast, putative similar to SP|P57997|IF2C_PHAVU Translation initiation factor IF-2, chloroplast precursor (PvIF2cp) {Phaseolus vulgaris}	2.00024	0.0392631
																		A005394_01	At5g62700	tubulin beta-2/beta-3 chain (TUB3)	0.648581	0.0395121
																		A021047_01	At3g18780	actin 2 (ACT2) identical to SP|Q96292 Actin 2 {Arabidopsis thaliana}; nearly identical to SP|Q96293 Actin 8 [Arabidopsis thaliana] GI:1669387 and to At1g49240	0.670277	0.0398383
																		A002139_01	At1g09770	myb family transcription factor contains Pfam profile: PF00249 myb-like DNA-binding domain	0.938379	0.0402236
																		A000600_01	At1g29660	GDSL-motif lipase/hydrolase protein	1.05727	0.0402546
																		A007087_01	At2g02080	zinc finger (C2H2 type) family protein contains Pfam domain PF00096: Zinc finger, C2H2 type	1.37605	0.0405574
																		A022051_01	At4g05640	hypothetical protein	0.787813	0.0406707
																		A001553_01	At1g30580	expressed protein	0.952921	0.0410489
																		A023814_01		Genomic sequence for Arabidopsis thaliana BAC F10A5	0.692403	0.0411943
																		A008404_01	At2g35640	hydroxyproline-rich glycoprotein family protein contains proline-rich extensin domains, INTERPRO:IPR002965	0.714318	0.0414119
																		A001227_01	At1g78280	transcription factor jumonji (jmjC) domain-containing protein contains Pfam PF00646: F-box domain; contains Pfam PF02373: jmjC domain; similar to apoptotic cell clearance receptor PtdSerR (GI:11037740) [Mus musculus]	0.836302	0.0414232
																		A011614_01	At3g14240	subtilase family protein contains similarity to SBT1 GI:1771160 from [Lycopersicon esculentum]	0.668247	0.0415099
																		A020695_01	At4g27280	calcium-binding EF hand family protein similar to EF-hand Ca2+-binding protein CCD1 [Triticum aestivum] GI:9255753; contains INTERPRO:IPR002048 calcium-binding EF-hand domain	1.36402	0.0415529
																		A022043_01	At1g74050	60S ribosomal protein L6 (RPL6C) similar to 60S ribosomal protein L6 (YL 16 like) GB:CAB57309 from [Cyanophora paradoxa]	0.824979	0.0420622
																		A021047_01	At3g18780	actin 2 (ACT2) identical to SP|Q96292 Actin 2 {Arabidopsis thaliana}; nearly identical to SP|Q96293 Actin 8 [Arabidopsis thaliana] GI:1669387 and to At1g49240	0.662621	0.0420622
																		A003656_01	At1g74970	ribosomal protein S9 (RPS9) identical to ribosomal protein S9 [Arabidopsis thaliana] GI:5456946	1.62507	0.0426384
																		A003656_01	At1g74970	ribosomal protein S9 (RPS9) identical to ribosomal protein S9 [Arabidopsis thaliana] GI:5456946	1.76844	0.0426384
																		A024674_01	At5g28050	cytidine/deoxycytidylate deaminase family protein similar to SP|O34598 Guanine deaminase (EC 3.5.4.3) (Guanase) (Guanine aminase) (Guanine aminohydrolase) (GAH) (GDEase) {Bacillus subtilis}; contains Pfam profile PF00383: Cytidine and deoxycytidylate deam	0.698834	0.043146
																		A020836_01	At1g05010	1-aminocyclopropane-1-carboxylate oxidase / ACC oxidase / ethylene-forming enzyme (ACO) (EAT1) Identical to 1-aminocyclopropane-1-carboxylate oxidase (ACC oxidase) gb|X66719 (EAT1). ESTs gb|T43073, gb|T5714, gb|R90435, gb|R44023, gb|AA597926, gb|AI099676,	0.705913	0.043146
																		A008983_01	At3g07090	expressed protein	0.665841	0.043481
																		A022279_01	At4g22150	UBX domain-containing protein similar to XY40 protein [Rattus norvegicus] GI:2547025; contains Pfam profile PF00789: UBX domain	0.849208	0.0435003
																		A020863_01	At2g39730	ribulose bisphosphate carboxylase/oxygenase activase / RuBisCO activase identical to SWISS-PROT:P10896 ribulose bisphosphate carboxylase/oxygenase activase, chloroplast precursor (RuBisCO activase, RA)[Arabidopsis thaliana]	2.13789	0.0435274
																		A011584_01	At3g08010	expressed protein	0.83569	0.0435494
																		A019604_01	At3g60600	vesicle-associated membrane protein, putative / VAMP, putative similar to VAP27 GI:6688926 [Nicotiana plumbaginifolia]	1.01336	0.043639
																		A002210_01	At1g43670	fructose-1,6-bisphosphatase, putative / D-fructose-1,6-bisphosphate 1-phosphohydrolase, putative / FBPase, putative very strong similarity to SP|P46267 Fructose-1,6-bisphosphatase, cytosolic (EC 3.1.3.11) (D-fructose-1,6- bisphosphate 1-phosphohydrolase)	1.06626	0.0440483
																		A014628_01	At4g35360	expressed protein	0.781403	0.0440953
																		A024347_01	At5g06700	expressed protein strong similarity to unknown protein (emb|CAB82953.1)	0.686291	0.0441835
																		A024666_01	At5g56170	expressed protein contains similarity to GPI-anchored protein	0.872996	0.0442458
																		A002880_01	At1g55850	cellulose synthase family protein similar to cellulose synthase catalytic subunit [gi:13925881] from Nicotiana alata, cellulose synthase-5 [gi:9622882] from Zea mays	0.903886	0.0442458
																		A020780_01	At2g17190	ubiquitin family protein contains INTERPRO:IPR000626 ubiquitin domain	0.831573	0.044498
																		A017075_01	At5g05170	cellulose synthase, catalytic subunit (Ath-B)	0.783451	0.0452518
																		A001924_01	At1g09230	RNA recognition motif (RRM)-containing protein contains INTERPRO:IPR000504 RNA-binding region RNP-1 (RNA recognition motif) domain	1.36418	0.0453249
																		A016227_01	At5g48540	33 kDa secretory protein-related contains Pfam PF01657: Domain of unknown function, duplicated in 33 KDa secretory proteins	0.886232	0.0454234
																		A016730_01	At5g14670	ADP-ribosylation factor, putative similar to ADP-ribosylation factor DcARF1 (GI:965483) [Daucus carota].	0.97978	0.0457824
																		A001043_01	At1g64740	tubulin alpha-1 chain (TUA1) nearly identical to SP|P11139 Tubulin alpha-1 chain {Arabidopsis thaliana}	0.605616	0.0458158
																		A013050_01	At4g01026	expressed protein	0.730892	0.0458472
																		A011267_01	At3g22420	protein kinase family protein contains protein kinase domain, Pfam:PF00069	0.635617	0.0464926
																		A024499_01	At3g58830	haloacid dehalogenase (HAD) superfamily protein contains TIGRfam TIGR01668: HAD superfamily (subfamily IIIA) phosphatase, TIGR01668 and TIGR01662: hydrolase, HAD-superfamily, subfamily IIIA	0.816372	0.0470612
																		A020929_01	At1g01490	heavy-metal-associated domain-containing protein contains Pfam profile PF00403: Heavy-metal-associated domain	0.930036	0.0479234
																		A015980_01	At5g05340	peroxidase, putative similar to peroxidase [Nicotiana tabacum] gi|5381253|dbj|BAA82306; similar to Peroxidase P7 [Brassica rapa (Turnip)] SWISS-PROT:P00434	1.24276	0.0486953
																		A018004_01	At5g47030	ATP synthase delta' chain, mitochondrial identical to SP|Q96252 ATP synthase delta' chain, mitochondrial precursor (EC 3.6.3.14) {Arabidopsis thaliana}; contains Pfam profile PF02823: ATP synthase, Delta/Epsilon chain, beta-sandwich domain	0.699151	0.0487687
																		A003656_01	At1g74970	ribosomal protein S9 (RPS9) identical to ribosomal protein S9 [Arabidopsis thaliana] GI:5456946	1.23238	0.0488453
																		A005183_01	At5g54190	protochlorophyllide reductase A (PCR A/POR A)	1.48464	0.0498071

## Sheet: T_EX
Table S1
Expression statistics for differentially expressed transcripts in P. Exile
EX up CH+NZ down (134 transcripts)						EX down CH+NZ up (70 transcripts)						EX up CH down (45 transcripts)						EX up NZ down (946 transcripts)
ID	Locus	Description	logFC	adj.P.Val		ID	Locus	Description	logFC	adj.P.Val		ID	Locus	Description	logFC	adj.P.Val		ID	Locus	Description	logFC	adj.P.Val
A015221_01	At4g23620	50S ribosomal protein-related contains weak similarity to 50S ribosomal protein L25 (TL5). (Swiss-Prot:P56930) [Thermus thermophilus]	1.4106	3.856e-07		A018006_01	At5g24780	vegetative storage protein 1 (VSP1) identical to SP|O49195 Vegetative storage protein 1 precursor {Arabidopsis thaliana}; contains Pfam profile PF03767: HAD superfamily (subfamily IIIB) phosphatase	-2.85749	1.6289e-07		A022039_01	At3g26450	major latex protein (MLP)-related	-2.04741	1.31453e-07		A015221_01	At4g23620	50S ribosomal protein-related contains weak similarity to 50S ribosomal protein L25 (TL5). (Swiss-Prot:P56930) [Thermus thermophilus]	1.66435	1.87762e-08
A020804_01	At1g52070	jacalin lectin family	2.56771	8.4125e-06		A011007_01	At3g11930	universal stress protein (USP) family protein similar to ER6 protein GB:AAD46412 GI:5669654 from [Lycopersicon esculentum]; contains Pfam profile PF00582: universal stress protein family	-2.64495	3.79707e-06		A009255_01	At3g22240	expressed protein	-1.72462	4.90037e-07		A000261_01	At1g75230	HhH-GPD base excision DNA repair family protein contains Pfam domain PF00730: HhH-GPD superfamily base excision DNA repair protein	2.2249	1.79074e-07
A018687_01	At5g45850	expressed protein contains Pfam profile: PF05097 protein of unknown function (DUF688)	1.84178	1.0227e-05		A004408_01	At1g49500	expressed protein	-1.52336	3.79707e-06		A021403_01	At3g26460	major latex protein (MLP)-related	-2.6376	5.28013e-06		A019032_01	At5g66530	aldose 1-epimerase family protein similar to apospory-associated protein C; APOC [Chlamydomonas reinhardtii] GI:6970044; contains Pfam profile PF01263: Aldose 1-epimerase	1.70296	1.40642e-06
A021976_01	At1g62080	expressed protein	1.68346	1.0227e-05		A021053_01	At5g24770	vegetative storage protein 2 (VSP2) identical to SP|O82122 Vegetative storage protein 2 precursor {Arabidopsis thaliana}; contains Pfam profile PF03767: HAD superfamily (subfamily IIIB) phosphatase	-2.40968	0.000128549		A021976_01	At1g62080	expressed protein	-2.01286	4.37594e-05		A020040_01	At1g76960	expressed protein	2.23153	3.52154e-06
A000261_01	At1g75230	HhH-GPD base excision DNA repair family protein contains Pfam domain PF00730: HhH-GPD superfamily base excision DNA repair protein	1.57915	2.15592e-05		A022219_01	At3g63350	heat shock transcription factor family protein contains Pfam profile: PF00447 HSF-type DNA-binding domain	-1.03652	0.000286365		A018687_01	At5g45850	expressed protein contains Pfam profile: PF05097 protein of unknown function (DUF688)	-2.05792	0.000100653		A001442_01	At1g10670	expressed protein	1.41841	8.26065e-06
A009255_01	At3g22240	expressed protein	1.07022	2.15592e-05		A018055_01	At5g05240	expressed protein similar to unknown protein (gb AAD32815.2)	-1.44214	0.000469557		A005008_01	At1g60680	aldo/keto reductase family protein contains Pfam profile PF00248: oxidoreductase, aldo/keto reductase family	-1.59781	0.000107696		A001699_01	At1g64390	endo-1,4-beta-glucanase, putative / cellulase, putative similar to endo-beta-1,4-glucanase GI:4972236 from [Fragaria x ananassa] (Plant Mol. Biol. 40, 323-332 (1999))	1.85871	8.67957e-06
A008713_01	At2g17670	pentatricopeptide (PPR) repeat-containing protein contains Pfam profile PF01535: PPR repeat	1.42829	8.38775e-05		A020999_01	At1g58380	40S ribosomal protein S2 (RPS2A)	-0.876191	0.000928915		A020804_01	At1g52070	jacalin lectin family	-2.69651	0.00017149		A022457_01	At4g11640	serine racemase, putative similar to serine racemase [Mus musculus] GI:6448865; contains Pfam profile PF00291: Pyridoxal-phosphate dependent enzyme	2.26571	1.01184e-05
A021591_01	At2g29170	short-chain dehydrogenase/reductase family protein (tropinone reductase, putative)	1.76956	0.000128549		A007951_01	At2g21130	cyclophilin (CYP2)	-1.18177	0.00102887		A015221_01	At4g23620	50S ribosomal protein-related contains weak similarity to 50S ribosomal protein L25 (TL5). (Swiss-Prot:P56930) [Thermus thermophilus]	-1.15685	0.000487045		A024193_01	At5g42390	metalloendopeptidase identical to chloroplast processing enzyme metalloendopeptidase [Arabidopsis thaliana] gi|2827039|gb|AAC39482	1.61819	1.01566e-05
A012231_01	At3g47440	major intrinsic family protein / MIP family protein contains Pfam profile: MIP PF00230	1.51631	0.000128549		A004783_01	At1g04800	glycine-rich protein	-0.971865	0.00118275		A020967_01	At1g54000	myrosinase-associated protein, putative similar to myrosinase-associated proteins GI:1769968, GI:1769970, GI:1216391, GI:1216389 from [Brassica napus]; contains Pfam profile PF00657: GDSL-like Lipase/Acylhydrolase; contains 1 predicted transmembrane domai	-1.54923	0.000572286		A016836_01	At5g49630	amino acid permease 6 (AAP6) identical to amino acid permease 6 (AAP6) [Arabidopsis thaliana] GI:1769887	1.44498	1.3544e-05
A009831_01	At3g29590	transferase family protein similar to anthocyanin 5-aromatic acyltransferase from Gentiana triflora GI:4185599, malonyl CoA:anthocyanin 5-O-glucoside-6'''-O-malonyltransferase from Perilla frutescens GI:17980232, Salvia splendens GI:17980234; contains Pfa	2.12779	0.000135763		A004853_01	At1g18800	nucleosome assembly protein (NAP) family protein similar to SP|Q01105|SET protein (HLA-DR associated protein II) (PHAPII) (Phosphatase 2A inhibitor I2PP2A) {Homo sapiens}; contains Pfam profile PF00956: Nucleosome assembly protein (NAP)	-5.50719	0.00131267		A021591_01	At2g29170	short-chain dehydrogenase/reductase family protein (tropinone reductase, putative)	-1.99894	0.000650174		A019791_01	At1g09560	germin-like protein (GLP4) (GLP5) identical to Arabidopsis germin-like protein subfamily 2 member 1 [SP|P94014]; Location of EST 180L10T7, gi|906417	1.31004	1.39414e-05
A020488_01	At2g39710	aspartyl protease family protein contains profile Pfam PF00026: Eukaryotic aspartyl protease; contains Prosite PS00141: Eukaryotic and viral aspartyl proteases active site.;	1.1957	0.000160199		A018574_01	At5g16160	expressed protein	-1.04249	0.00201958		A008713_01	At2g17670	pentatricopeptide (PPR) repeat-containing protein contains Pfam profile PF01535: PPR repeat	-1.54956	0.000756582		A019308_01	At5g11740	arabinogalactan-protein (AGP15) identical to gi|10880507|gb|AAG24283	1.29975	1.55693e-05
A024641_01	At1g23760	BURP domain-containing protein / polygalacturonase, putative similar to polygalacturonase isoenzyme 1 beta subunit [Lycopersicon esculentum] GI:170480; contains Pfam profile PF03181: BURP domain	1.39346	0.000286365		A020282_01	At3g14750	expressed protein weak similarity to Septation ring formation regulator (Swiss-Prot:O34894) [Bacillus subtilis]	-0.918139	0.00270256		A001380_01	At1g31850	dehydration-responsive protein, putative strong similarity to early-responsive to dehydration stress ERD3 protein [Arabidopsis thaliana] GI:15320410; contains Pfam profile PF03141: Putative methyltransferase	-1.00674	0.00078896		A002103_01	At1g30360	early-responsive to dehydration stress protein (ERD4) nearly identical to ERD4 protein (early-responsive to dehydration stress) [Arabidopsis thaliana] GI:15375406; contains Pfam profile PF02714: Domain of unknown function DUF221	1.93528	1.55693e-05
A019532_01	At4g19690	iron-regulated transporter (IRT1)	1.36046	0.000286365		A025424_01	At2g18720	eukaryotic translation initiation factor 2 subunit 3, putative / eIF2S3, putative / eIF-2-gamma, putative	-0.948412	0.0028659		A012288_01		Arabidopsis thaliana genomic DNA, chromosome 3, P1 clone:MVA11	-1.36643	0.00121177		A017813_01	At5g03300	adenosine kinase 2 (ADK2) contains Pfam profile: PF00294 pfkB family carbohydrate kinase; identical to cDNA adenosine kinase 2 (ADK2) GI:12017763	1.51084	1.55693e-05
A012288_01		Arabidopsis thaliana genomic DNA, chromosome 3, P1 clone:MVA11	1.1824	0.000286365		A019008_01	At5g42510	disease resistance-responsive family protein similar to disease resistance response protein 206-d [Pisum sativum] gi|508844|gb|AAB18669	-1.21893	0.00289494		A020017_01	At5g09530	hydroxyproline-rich glycoprotein family protein contains proline-rich extensin domains, INTERPRO:IPR002965	-1.45896	0.00152276		A018693_01	At5g45920	GDSL-motif lipase/hydrolase protein	1.29002	1.81322e-05
A001442_01	At1g10670	expressed protein	1.07575	0.000307352		A000653_01	At1g11530	thioredoxin family	-0.875931	0.00501161		A012231_01	At3g47440	major intrinsic family protein / MIP family protein contains Pfam profile: MIP PF00230	-1.58553	0.00160181		A025910_01	At4g13930	glycine hydroxymethyltransferase, putative / serine hydroxymethyltransferase, putative / serine/threonine aldolase, putative similar to serine hydroxymethyltransferase [Chlamydomonas reinhardtii] GI:17066746; contains Pfam profile PF00464: serine hydroxym	1.28728	1.93234e-05
A018007_01	At5g06620	expressed protein	0.981005	0.000358912		A013129_01	At4g25640	MATE efflux family protein similar to ripening regulated protein DDTFR18 [Lycopersicon esculentum] GI:12231296; contains Pfam profile PF01554: Uncharacterized membrane protein family	-0.988518	0.00501161		A024641_01	At1g23760	BURP domain-containing protein / polygalacturonase, putative similar to polygalacturonase isoenzyme 1 beta subunit [Lycopersicon esculentum] GI:170480; contains Pfam profile PF03181: BURP domain	-1.57986	0.00160181		A020804_01	At1g52070	jacalin lectin family	2.43892	1.93234e-05
A018693_01	At5g45920	GDSL-motif lipase/hydrolase protein	1.00023	0.000475076		A017624_01	At5g38080	hypothetical protein	-0.795691	0.00507943		A007921_01	At2g14580	pathogenesis-related protein, putative	-2.2567	0.00213882		A017460_01	At5g54690	glycosyl transferase family 8 protein contains Pfam profile: PF01501 glycosyl transferase family 8	1.5709	2.75248e-05
A022530_01	At4g30250	AAA-type ATPase family protein contains Pfam profile: ATPase family PF00004	1.20892	0.000734551		A023969_01	At1g35850	pumilio-family RNA-binding protein, putative	-0.767787	0.0122529		A025190_01	At5g38540	jacalin lectin family	-2.65456	0.00339211		A007438_01	At2g30970	aspartate aminotransferase, mitochondrial / transaminase A (ASP1) identical to SP|P46643 Aspartate aminotransferase, mitochondrial precursor (EC 2.6.1.1) (Transaminase A) {Arabidopsis thaliana}	1.37903	2.88452e-05
A007115_01	At2g20210	leucine rich repeat protein family	1.36495	0.00112481		A020164_01	At5g09960	expressed protein similar to unknown protein (emb|CAB61744.1)	-2.13077	0.0122529		A021230_01	At3g49580	expressed protein	-0.935452	0.00350947		A024610_01	At4g19840	lectin-related similar to PP2 lectin polypeptide [Cucurbita maxima] GI:410437	1.33238	3.50671e-05
A020040_01	At1g76960	expressed protein	1.30889	0.00125663		A001984_01	At1g04170	eukaryotic translation initiation factor 2 subunit 3, putative / eIF2S3, putative / eIF-2-gamma, putative similar to gb|U37354 from S. pombe. ESTs gb|T41979, gb|N37284 and gb|N37529 come from this gene	-1.31855	0.0123953		A024038_01	At1g75280	isoflavone reductase, putative identical to SP|P52577 Isoflavone reductase homolog P3 (EC 1.3.1.-) {Arabidopsis thaliana}; contains Pfam profile PF02716: isoflavone reductase	-1.6398	0.00433783		A009831_01	At3g29590	transferase family protein similar to anthocyanin 5-aromatic acyltransferase from Gentiana triflora GI:4185599, malonyl CoA:anthocyanin 5-O-glucoside-6'''-O-malonyltransferase from Perilla frutescens GI:17980232, Salvia splendens GI:17980234; contains Pfa	2.39799	3.50671e-05
A020287_01		A.thaliana mRNA for xyloglucan endo-transglycosylase	1.06339	0.00125663		A002737_01	At1g28580	lipase, putative	-0.948057	0.0132746		A017867_01	At5g05110	cysteine protease inhibitor, putative / cystatin, putative similar to cysteine proteinase inhibitor [Glycine max] GI:1944342; contains Pfam profile PF00031: Cystatin domain	-1.11745	0.00495695		A008983_01	At3g07090	expressed protein	1.3268	3.80997e-05
A021085_01	At5g26340	hexose transporter, putative strong similarity to hexose transporter, Lycopersicon esculentum, GI:5734440; contains Pfam profile PF00083: major facilitator superfamily protein	1.37115	0.00175332		A008548_01	At2g39770	GDP-mannose pyrophosphorylase (GMP1) identical to GDP-mannose pyrophosphorylase from Arabidopsis thaliana [GI:3598958]; updated per Conklin PL et al, PNAS 1999, 96(7):4198-203	-0.791054	0.013613		A020488_01	At2g39710	aspartyl protease family protein contains profile Pfam PF00026: Eukaryotic aspartyl protease; contains Prosite PS00141: Eukaryotic and viral aspartyl proteases active site.;	-1.16844	0.00581848		A012633_01	At3g16870	GATA zinc finger protein	1.21692	4.06949e-05
A008983_01	At3g07090	expressed protein	0.993876	0.00176609		A023892_01	At1g77870	expressed protein	-1.00474	0.0141063		A006087_01	At2g20670	expressed protein	-1.12077	0.00589897		A010383_01	At3g45010	serine carboxypeptidase III, putative similar to serine carboxypeptidase III from Oryza sativa SP|P37891, Matricaria chamomilla GI:6960455, Hordeum vulgare SP|P21529, Triticum aestivum SP|P11515; contains Pfam profile PF0450 serine carboxypeptidase	1.33953	4.97339e-05
A025946_01	At1g35670	calcium-dependent protein kinase (CDPK)	1.09197	0.00201958		A012458_01	At3g04120	glyceraldehyde-3-phosphate dehydrogenase, cytosolic (GAPC) / NAD-dependent glyceraldehyde-3-phosphate dehydrogenase identical to SP|P25858 Glyceraldehyde 3-phosphate dehydrogenase, cytosolic (EC 1.2.1.12) {Arabidopsis thaliana}	-0.718162	0.014822		A022530_01	At4g30250	AAA-type ATPase family protein contains Pfam profile: ATPase family PF00004	-1.31107	0.00596819		A014539_01	At4g16130	GHMP kinase family protein contains GHMP kinases putative ATP-binding protein domain, Pfam:PF00288	1.10468	5.00401e-05
A003082_01	At1g31750	proline-rich protein family	0.949734	0.00201958		A021221_01	At2g42530	cold-responsive protein / cold-regulated protein (cor15b) nearly identical to cold-regulated gene cor15b [Arabidopsis thaliana] GI:456016; contains Pfam profile PF02987: Late embryogenesis abundant protein	-1.17366	0.014822		A019532_01	At4g19690	iron-regulated transporter (IRT1)	-1.36296	0.0065936		A008684_01	At2g45360	expressed protein	0.99649	5.00401e-05
A016337_01	At5g59320	lipid transfer protein 3 (LTP 3)	1.52061	0.00241208		A021100_01	At1g02780	60S ribosomal protein L19 (RPL19A) similar to ribosomal protein L19 GI:36127 from [Homo sapiens]	-0.719023	0.0149681		A021051_01	At2g21660	glycine-rich RNA-binding protein (AtGRP7)	-0.858378	0.0065936		A007259_01	At2g20420	succinyl-CoA ligase [GDP-forming] beta-chain, mitochondrial, putative / succinyl-CoA synthetase, beta chain, putative / SCS-beta, putative identical to SP|O82662 Succinyl-CoA ligase [GDP-forming] beta-chain, mitochondrial precursor (EC 6.2.1.4) (Succinyl-	1.11034	5.38544e-05
A008995_01	At3g20060	ubiquitin-conjugating enzyme (UBC19)	1.05859	0.00241208		A010576_01	At3g18300	expressed protein ; expression supported by MPSS	-0.955632	0.0150816		A018911_01	At5g19140	auxin/aluminum-responsive protein, putative strong similarity to auxin down-regulated protein ARG10 [Vigna radiata] GI:2970051, wali7 (aluminum-induced protein) [Triticum aestivum] GI:451193	-1.07021	0.00805916		A012167_01	At3g62120	multifunctional aminoacyl-tRNA ligase-related protein	1.04427	5.60629e-05
A025998_01		Arabidopsis thaliana BAC T7I23, complete sequence	0.926409	0.00241208		A013938_01	At4g29720	amine oxidase family protein similar to polyamine oxidase isoform-2 [Homo sapiens] GI:16554963; contains Pfam profile PF01593: amine oxidase, flavin-containing	-1.16997	0.0151442		A005197_01	At1g27350	expressed protein contains 1 transmembrane domain; similar to ribosome associated membrane protein RAMP4 GI:4585827 [Rattus norvegicus]; similar to ESTs gb|T20610 and gb|AA586199	-0.990613	0.0106415		A018687_01	At5g45850	expressed protein contains Pfam profile: PF05097 protein of unknown function (DUF688)	1.62564	5.61344e-05
A024193_01	At5g42390	metalloendopeptidase identical to chloroplast processing enzyme metalloendopeptidase [Arabidopsis thaliana] gi|2827039|gb|AAC39482	0.999492	0.0026368		A020997_01	At1g67700	expressed protein	-0.694124	0.01533		A018007_01	At5g06620	expressed protein	-0.940446	0.011361		A008995_01	At3g20060	ubiquitin-conjugating enzyme (UBC19)	1.46496	5.78153e-05
A014177_01	At4g10140	expressed protein	1.10539	0.0028659		A000402_01	At1g23730	carbonic anhydrase, putative / carbonate dehydratase, putative similar to SP|P27140 Carbonic anhydrase, chloroplast precursor (EC 4.2.1.1) (Carbonate dehydratase) {Arabidopsis thaliana}; contains Pfam profile PF00484: Carbonic anhydrase	-0.921931	0.0176941		A009886_01	At3g61270	expressed protein	-1.13928	0.011361		A025534_01	At1g01560	mitogen-activated protein kinase (MAPK), putative (MPK11)	1.06972	5.78153e-05
A001380_01	At1g31850	dehydration-responsive protein, putative strong similarity to early-responsive to dehydration stress ERD3 protein [Arabidopsis thaliana] GI:15320410; contains Pfam profile PF03141: Putative methyltransferase	0.697661	0.0028659		A008978_01	At3g57020	strictosidine synthase family protein similar to strictosidine synthase [Rauvolfia serpentina][SP|P15324]	-0.873549	0.0177809		A020556_01	At3g22840	chlorophyll A-B binding family protein / early light-induced protein (ELIP) identical to early light-induced protein; ELIP [Arabidopsis thaliana] GI:1872544; contains Pfam profile: PF00504 chlorophyll A-B binding protein; identical to cDNA early light-ind	-1.41785	0.0118478		A003138_01	At1g78570	NAD-dependent epimerase/dehydratase family protein similar to dTDP-glucose 4,6-dehydratase from Aneurinibacillus thermoaerophilus GI:16357461, RmlB from Leptospira borgpetersenii GI:4234803; contains Pfam profile PF01370 NAD dependent epimerase/dehydratas	1.43877	5.86996e-05
A004383_01	At1g35160	14-3-3 protein GF14 phi (GRF4) identical to GF14 protein phi chain GI:1493805, SP:P46077 from [Arabidopsis thaliana]	0.840087	0.0029195		A017430_01	At5g04530	beta-ketoacyl-CoA synthase family protein KCS1 fatty acid elongase 3-ketoacyl-CoA synthase 1, Arabidopsis thaliana, EMBL:AF053345	-0.642114	0.0179235		A009831_01	At3g29590	transferase family protein similar to anthocyanin 5-aromatic acyltransferase from Gentiana triflora GI:4185599, malonyl CoA:anthocyanin 5-O-glucoside-6'''-O-malonyltransferase from Perilla frutescens GI:17980232, Salvia splendens GI:17980234; contains Pfa	-1.85759	0.0127726		A004429_01	At1g53190	zinc finger (C3HC4-type RING finger) family protein similar to RING-H2 finger protein RHG1a GI:3822225 from [Arabidopsis thaliana]; contains Pfam profile PF00097: Zinc finger, C3HC4 type (RING finger)	1.39844	6.05345e-05
A012294_01	At3g56950	small basic membrane integral family protein contains similarity to small basic membrane integral protein ZmSIP2-1 (GI:13447817) [Zea mays]	0.802769	0.00301879		A011741_01	At3g23430	phosphate transporter, putative (PHO1) identical to PHO1 protein [Arabidopsis thaliana] GI:20069032; supporting cDNA gi|20069031|gb|AF474076.1|; contains Pfam profiles PF03124: EXS family and PF03105: SPX domain	-1.36919	0.018648		A021287_01	At4g12490	protease inhibitor/seed storage/lipid transfer protein (LTP) family	-1.68286	0.014896		A012331_01	At3g16240	delta tonoplast integral protein (delta-TIP) identical to delta tonoplast integral protein (delta-TIP) (GI:9279707)(GB:U39485) [Arabidopsis thaliana] (Plant Cell 8 (4), 587-599 (1996))	1.61742	7.35827e-05
A022778_01	At3g24580	F-box family protein contains F-box domain Pfam:PF00646	1.05633	0.00343728		A008602_01	At2g15970	cold-acclimation protein, putative (FL3-5A3) similar to cold acclimation WCOR413-like protein gamma form [Hordeum vulgare] gi|18449100|gb|AAL69988; similar to stress-regulated protein SAP1 [Xerophyta viscosa] gi|21360378|gb|AAM47505; identical to cDNA col	-0.660975	0.0198377		A008582_01	At2g36950	heavy-metal-associated domain-containing protein nearly identical to farnesylated protein ATFP2 [GI:4097545] Pfam profile PF00403: Heavy-metal-associated domain	-0.952096	0.0166523		A013797_01	At4g22500	hypothetical protein	0.954281	7.51126e-05
A009489_01	At3g66654	peptidyl-prolyl cis-trans isomerase cyclophilin-type family protein contains Pfam domain, PF00160: peptidyl-prolyl cis-trans isomerase, cyclophilin-type	1.83791	0.00350322		A008162_01	At2g28610	homeobox-leucine zipper transcription factor (PRESSED FLOWER) identical to PRESSED FLOWER (GP:17907768) {Arabidopsis thaliana}	-0.761516	0.0200214		A021085_01	At5g26340	hexose transporter, putative strong similarity to hexose transporter, Lycopersicon esculentum, GI:5734440; contains Pfam profile PF00083: major facilitator superfamily protein	-1.38489	0.0175583		A014056_01	At4g30210	NADPH-cytochrome p450 reductase, putative / NADPH-ferrihemoprotein reductase, putative similar to NADPH-cytochrome P450 oxydoreductase from [Populus balsamifera subsp. trichocarpa x Populus deltoides] GI:13183564, GI:13183566	0.872427	7.70776e-05
A007064_01	At2g38870	protease inhibitor, putative similar to SP|P24076 Glu S.griseus protease inhibitor (BGIA) {Momordica charantia}; contains Pfam profile PF00280: Potato inhibitor I family	1.72961	0.00350322		A009454_01	At3g24700	F-box family protein contains F-box domain Pfam:PF00646	-1.10474	0.0200214		A008692_01	At2g15890	expressed protein	-1.19634	0.0186346		A023824_01	At1g50660	expressed protein similar to liver stage antigen-1 (GI:510184) [Plasmodium falciparum]; similar to Myosin II heavy chain, non muscle (Swiss-Prot:P08799) [Dictyostelium discoideum]; similar to liver stage antigen (GI:9916) [Plasmodium falciparum]; similar	1.30737	8.03337e-05
A016457_01	At5g53660	expressed protein	1.45433	0.00351536		A013941_01	At4g04660	hypothetical protein	-0.747679	0.0223217		A010804_01	At3g56400	WRKY family transcription factor DNA-binding protein 4 WRKY4 - Nicotiana tabacum, EMBL:AF193771	-0.859691	0.0202037		A021057_01	At1g07890	L-ascorbate peroxidase 1, cytosolic (APX1) identical to SP|Q05431 L-ascorbate peroxidase, cytosolic (EC 1.11.1.11) (AP) {Arabidopsis thaliana}, L-ascorbate peroxidase [Arabidopsis thaliana] gi|16173|emb|CAA42168; strong similarity to cytosolic ascorbate p	1.37391	8.03337e-05
A018775_01	At5g42160	GDSL-motif lipase/hydrolase protein-related similar to SP|P40602 Anther-specific proline-rich protein APG precursor {Arabidopsis thaliana}, family II lipases EXL3 GI:15054386, EXL1 GI:15054382, EXL2 GI:15054384 from [Arabidopsis thaliana]	1.0923	0.00460882		A018803_01	At5g65430	14-3-3 protein GF14 kappa (GRF8) identical to 14-3-3 protein GF14 kappa GI:5802794, SP:P48348 from [Arabidopsis thaliana]	-0.704869	0.023302		A019827_01	At2g29360	short-chain dehydrogenase/reductase family protein (tropinone reductase, putative)	-1.62569	0.0245735		A020488_01	At2g39710	aspartyl protease family protein contains profile Pfam PF00026: Eukaryotic aspartyl protease; contains Prosite PS00141: Eukaryotic and viral aspartyl proteases active site.;	1.22297	8.25975e-05
A017460_01	At5g54690	glycosyl transferase family 8 protein contains Pfam profile: PF01501 glycosyl transferase family 8	1.05103	0.00490539		A002462_01	At1g06560	expressed protein	-0.886198	0.0233597		A023427_01	At2g32490	hypothetical protein	-1.17262	0.0270936		A002062_01	At1g69830	alpha-amylase, putative / 1,4-alpha-D-glucan glucanohydrolase, putative similar to SP|P17859 Alpha-amylase precursor (EC 3.2.1.1) (1,4-alpha-D-glucan glucanohydrolase) {Vigna mungo}, alpha-amylase [Malus x domestica] GI:7532799; contains Pfam profile PF00	1.27109	8.3468e-05
A007921_01	At2g14580	pathogenesis-related protein, putative	1.56487	0.00514789		A004318_01	At1g70730	phosphoglucomutase, cytoplasmic, putative / glucose phosphomutase, putative strong similarity to SP|P93804 Phosphoglucomutase, cytoplasmic 1 (EC 5.4.2.2) (Glucose phosphomutase 1) (PGM 1) {Zea mays}; contains InterPro accession IPR006352: Phosphoglucosami	-0.710477	0.0234774		A008846_01	At2g21600	RER1B protein identical to SP|O48671 RER1B protein (AtRER1B) {Arabidopsis thaliana}	-0.812992	0.0274136		A022778_01	At3g24580	F-box family protein contains F-box domain Pfam:PF00646	1.43037	8.48281e-05
A025733_01	At1g60810	ATP citrate-lyase -related	1.16708	0.00561495		A018019_01	At5g14740	carbonic anhydrase 2 / carbonate dehydratase 2 (CA2) (CA18) nearly identical to SP|P42737 Carbonic anhydrase 2 (EC 4.2.1.1) (Carbonate dehydratase 2) {Arabidopsis thaliana}	-1.14794	0.0235319		A001005_01	At1g30500	CCAAT-binding transcription factor (CBF-B/NF-YA) family protein contains Pfam profile: PF02045 CCAAT-binding transcription factor (CBF-B/NF-YA)	-0.895049	0.0288864		A019367_01	At5g16780	SART-1 family protein contains Pfam domain, PF03343: SART-1 family	1.38896	8.49193e-05
A010383_01	At3g45010	serine carboxypeptidase III, putative similar to serine carboxypeptidase III from Oryza sativa SP|P37891, Matricaria chamomilla GI:6960455, Hordeum vulgare SP|P21529, Triticum aestivum SP|P11515; contains Pfam profile PF0450 serine carboxypeptidase	0.91289	0.00661602		A020307_01	At2g41940	zinc finger (C2H2 type) family protein contains Pfam domain, PF00096: Zinc finger, C2H2 type	-0.737351	0.0235319		A025998_01		Arabidopsis thaliana BAC T7I23, complete sequence	-0.904891	0.0297142		A025961_01	At4g34180	expressed protein	1.26717	8.49193e-05
A008684_01	At2g45360	expressed protein	0.682784	0.00661602		A024086_01	At3g09900	Ras-related GTP-binding protein, putative similar to GTP-binding protein GI:871510 from [Pisum sativum]; contains Pfam profile: PF00071 Ras family	-1.27916	0.0238562		A017615_01	At5g35735	auxin-responsive family protein similar to auxin-induced protein AIR12 GI:11357190 [Arabidopsis thaliana]	-0.921824	0.030175		A020287_01		A.thaliana mRNA for xyloglucan endo-transglycosylase	1.29654	9.01495e-05
A025534_01	At1g01560	mitogen-activated protein kinase (MAPK), putative (MPK11)	0.738641	0.00702785		A024458_01	At3g25930	universal stress protein (USP) family protein contains Pfam PF00582: universal stress protein family	-1.01245	0.0244917		A020770_01	At4g28520	12S seed storage protein, putative / cruciferin, putative strong similarity to SP|P33525 Cruciferin CRU1 precursor (11S globulin) (12S storage protein) from Brassica napus; contains Pfam profile PF00190 Cupin and Prosite 11-S plant seed storage proteins s	-1.4972	0.0330635		A024557_01	At1g27730	zinc finger (C2H2 type) family protein (ZAT10) / salt-tolerance zinc finger protein (STZ) identical to salt-tolerance zinc finger protein GB:CAA64820 GI:1565227 from [Arabidopsis thaliana]; contains Pfam domain, PF00096: Zinc finger, C2H2 type; identical	1.39273	9.23236e-05
A025910_01	At4g13930	glycine hydroxymethyltransferase, putative / serine hydroxymethyltransferase, putative / serine/threonine aldolase, putative similar to serine hydroxymethyltransferase [Chlamydomonas reinhardtii] GI:17066746; contains Pfam profile PF00464: serine hydroxym	0.796974	0.00712569		A009889_01	At3g09930	GDSL-motif lipase/hydrolase family protein similar to SP|P40602 Anther-specific proline-rich protein APG precursor {Arabidopsis thaliana}; contains Pfam profile: PF00657 lipase acylhydrolase with GDSL-like motif	-1.017	0.0248371		A003082_01	At1g31750	proline-rich protein family	-0.858892	0.049417		A013232_01	At4g39860	expressed protein	0.874098	9.23236e-05
A000652_01	At1g29050	expressed protein	0.758351	0.00712569		A004041_01	At1g67290	glyoxal oxidase-related contains similarity to glyoxal oxidase precursor [Phanerochaete chrysosporium] gi|1050302|gb|AAA87594	-0.862277	0.0250855								A021903_01	At3g61640	arabinogalactan-protein (AGP20)	1.67736	9.23236e-05
A000579_01	At1g72230	plastocyanin-like domain-containing protein similar to blue copper protein SP:Q41001 from [Pisum sativum]	1.42973	0.00769199		A019484_01	At3g51330	expressed protein	-0.650166	0.0253742								A007431_01	At2g28200	zinc finger (C2H2 type) family protein contains Pfam domain, PF00096: Zinc finger, C2H2 type	1.71819	9.26569e-05
A024610_01	At4g19840	lectin-related similar to PP2 lectin polypeptide [Cucurbita maxima] GI:410437	0.867206	0.00772833		A023069_01	At5g63250	glycosyl hydrolase family protein 17 similar to glucan endo-1,3-beta-glucosidase precursor SP:P52409 from [Triticum aestivum]	-0.740034	0.0267226								A012294_01	At3g56950	small basic membrane integral family protein contains similarity to small basic membrane integral protein ZmSIP2-1 (GI:13447817) [Zea mays]	1.02521	9.40562e-05
A013797_01	At4g22500	hypothetical protein	0.662797	0.00795529		A016004_01	At5g47580	expressed protein strong similarity to unknown protein (pir||E71441)	-0.866491	0.0267226								A020054_01	At3g56090	ferritin, putative similar to ferritin subunit cowpea2 precursor [Vigna unguiculata] GI:2970654; contains Pfam profile PF00210: Ferritin-like domain	1.34424	9.40562e-05
A020026_01	At5g20960	aldehyde oxidase 1 (AAO1) identical to aldehyde oxidase AAO1 from Arabidopsis thaliana [gi:3172023] isoform contains a GA-donor splice site at intron 10	0.948931	0.00851626		A021719_01		Arabidopsis thaliana putative purple acid phosphatase precursor (PAP) mRNA, complete cds	-0.653321	0.0267226								A004518_01	At1g14170	KH domain-containing protein location of EST 219C14T7 , gb|N38506	1.08593	0.000101572
A018911_01	At5g19140	auxin/aluminum-responsive protein, putative strong similarity to auxin down-regulated protein ARG10 [Vigna radiata] GI:2970051, wali7 (aluminum-induced protein) [Triticum aestivum] GI:451193	0.808625	0.00871771		A001177_01		Arabidopsis thaliana chromosome 1 BAC T2K10 sequence	-0.810723	0.0270781								A000652_01	At1g29050	expressed protein	1.04079	0.000103853
A025190_01	At5g38540	jacalin lectin family	1.81868	0.00904927		A025703_01	At3g02620	acyl-[acyl-carrier-protein] desaturase (stearoyl-ACP desaturase), putative	-0.746852	0.0279219								A006068_01	At2g33310	auxin-responsive protein / indoleacetic acid-induced protein 13 (IAA13) identical to SP|Q38831 Auxin-responsive protein IAA13 (Indoleacetic acid-induced protein 13) {Arabidopsis thaliana}	1.60465	0.000104369
A006068_01	At2g33310	auxin-responsive protein / indoleacetic acid-induced protein 13 (IAA13) identical to SP|Q38831 Auxin-responsive protein IAA13 (Indoleacetic acid-induced protein 13) {Arabidopsis thaliana}	1.11188	0.00956494		A012143_01	At3g25760	early-responsive to dehydration stress protein (ERD12) nearly identical to early-responsive to dehydration (ERD12) protein [GI:15320414]; similar to allene oxide cyclase GI:8977961 from [Lycopersicon esculentum]; identical to cDNA ERD12 partial cds GI:153	-1.03519	0.028705								A023671_01	At2g22030	kelch repeat-containing F-box family protein low similarity to SKP1 interacting partner 6 [Arabidopsis thaliana] GI:10716957; contains Pfam profiles PF01344: Kelch motif, PF00646: F-box domain	2.01624	0.000104369
A017867_01	At5g05110	cysteine protease inhibitor, putative / cystatin, putative similar to cysteine proteinase inhibitor [Glycine max] GI:1944342; contains Pfam profile PF00031: Cystatin domain	0.790681	0.00956494		A013457_01	At4g03060	2-oxoglutarate-dependent dioxygenase, putative (AOP2) nearly identical to GI:16118891; contains Pfam profile PF03171: 2OG-Fe(II) oxygenase superfamily domain. The gene sequence is frameshifted, this could be a pseudogene or a sequencing error may exist; i	-0.895908	0.0297884								A014177_01	At4g10140	expressed protein	1.43431	0.000104369
A012234_01	At3g15260	protein phosphatase 2C, putative / PP2C, putative similar to protein phosphatase type 2C GB:AAD17805 from [Lotus japonicus]	0.640426	0.00961652		A015549_01	At5g40330	myb family transcription factor contains Pfam profile: PF00249 myb-like DNA-binding domain	-0.770151	0.0314682								A022820_01	At5g53700	hypothetical protein	1.93236	0.000106987
A003716_01	At1g28400	expressed protein similar to E6 (GI:1000090) [Gossypium barbadense]	0.837065	0.0104687		A001114_01		Sequence of BAC F14L17 from Arabidopsis thaliana chromosome 1	-0.792318	0.0328702								A015903_01	At5g54470	zinc finger (B-box type) family protein similar to unknown protein (pir||T05755)	1.76083	0.000106987
A019606_01	At3g60640	autophagy 8g (APG8g) identical to autophagy 8g [Arabidopsis thaliana] GI:19912163; contains Pfam profile PF02991: Microtubule associated protein 1A/1B, light chain 3; supporting cDNA gi|19912162|dbj|AB073181.1|	1.0388	0.0104799		A004493_01	At1g72630	expressed protein	-0.606443	0.0341276								A018007_01	At5g06620	expressed protein	1.02156	0.000126712
A002095_01	At1g62300	WRKY family transcription factor similar to putative DNA-binding protein GI:7268215 from [Arabidopsis thaliana]	1.02279	0.0104799		A009845_01		Arabidopsis thaliana genomic DNA, chromosome 3, P1 clone: MQP17	-0.751869	0.0344121								A018025_01	At5g56760	serine acetyltransferase (Sat-52)	1.29302	0.000128349
A010373_01	At3g50930	AAA-type ATPase family protein contains Pfam profile: ATPase family PF00004	1.035	0.0113565		A025093_01	At3g20950	cytochrome P450 family	-0.926077	0.0386549								A015047_01	At4g24380	expressed protein contains Pfam profile: PF03959 domain of unknown function (DUF341)	1.64473	0.000128349
A019367_01	At5g16780	SART-1 family protein contains Pfam domain, PF03343: SART-1 family	0.940504	0.0114844		A025454_01	At2g25440	leucine rich repeat protein family	-0.920314	0.0386876								A015012_01	At4g34700	complex 1 family protein / LVR family protein contains Pfam PF05347: Complex 1 protein (LYR family)	1.27683	0.000132424
A004518_01	At1g14170	KH domain-containing protein location of EST 219C14T7 , gb|N38506	0.748148	0.0114844		A007535_01	At2g15960	expressed protein	-1.95104	0.0398263								A008713_01	At2g17670	pentatricopeptide (PPR) repeat-containing protein contains Pfam profile PF01535: PPR repeat	1.30703	0.000135562
A025961_01	At4g34180	expressed protein	0.852506	0.0121666		A001365_01		Genomic sequence for Arabidopsis thaliana BAC T10O24 from Chromosome 1	-0.808856	0.0406932								A002608_01	At1g30120	pyruvate dehydrogenase E1 component beta subunit, chloroplast identical to pyruvate dehydrogenase E1 beta subunit [Arabidopsis thaliana] GI:2454184; identical to cDNA pyruvate dehydrogenase E1 beta subunit mRNA, nuclear gene encoding plastid protein GI:24	2.02523	0.00014456
A019308_01	At5g11740	arabinogalactan-protein (AGP15) identical to gi|10880507|gb|AAG24283	0.744966	0.0121666		A007887_01	At2g25600	potassium channel protein, putative similar to potassium channel [Lycopersicon esculentum] GI:8980432; member of the 1 pore, 6 transmembrane (1P/6TM- Shaker-type) K+ channel family, PMID:11500563; Shaker Pollen Inward K+ Channel (SPIK) PMID:11825875	-0.654146	0.0415666								A012989_01	At4g25030	expressed protein	1.47429	0.000145879
A020971_01	At5g42180	peroxidase 64 (PER64) (P64) (PRXR4) identical to SP|Q43872 Peroxidase 64 precursor (EC 1.11.1.7) (Atperox P64) (PRXR4) (ATP17a) {Arabidopsis thaliana}	1.50292	0.0122529		A023890_01		Genomic sequence for Arabidopsis thaliana BAC F4N2 from chromosome I	-0.76183	0.0440698								A024514_01	At4g35090	catalase 2 identical to catalase 2 SP:P25819, GI:17865693 from [Arabidopsis thaliana]	1.27457	0.000151758
A007540_01	At2g28760	NAD-dependent epimerase/dehydratase family	1.08815	0.0122529		A016786_01	At5g13500	expressed protein predicted protein At2g25260 - Arabidopsis thaliana, EMBL:AC007070	-0.666578	0.0440698								A019761_01	At1g04680	pectate lyase family protein similar to pectate lyase GP:14531296 from [Fragaria x ananassa]	1.08194	0.000151976
A024532_01	At1g63000	expressed protein	0.854526	0.0122529		A023045_01	At5g24240	phosphatidylinositol 3- and 4-kinase family protein / ubiquitin family protein contains INTERPRO:IPR000626 ubiquitin domain, Pfam profile PF00454: Phosphatidylinositol 3- and 4-kinase	-0.729701	0.0468206								A024004_01	At1g71370	DEAD/DEAH box helicase, putative similar to ATP-dependent RNA helicase GB:6321111 from (S. cerevisiae)	2.22589	0.000152091
A005403_01	At5g20830	sucrose synthase (UDP-glucose-fructose glucosyltransferase/sucrose-UDP glucosyltransferase/SUS1)	0.853816	0.0122529		A007435_01	At2g45270	glycoprotease M22 family protein similar to SP|P36175 O-sialoglycoprotein endopeptidase (EC 3.4.24.57) (Glycoprotease) {Pasteurella haemolytica}; contains Pfam profile PF00814: Glycoprotease family	-0.676451	0.048469								A024532_01	At1g63000	expressed protein	1.22585	0.00015756
A005178_01	At3g53750	actin (ACT3)	0.785159	0.0122529		A004406_01	At1g05500	C2 domain-containing protein similar to Ca2+-dependent lipid-binding protein (CLB1) GI:2789434 from [Lycopersicon esculentum]	-0.877829	0.0487143								A021976_01	At1g62080	expressed protein	1.35407	0.00015756
A019834_01	At2g35120	glycine cleavage system H protein, mitochondrial, putative similar to SP|Q39732 Glycine cleavage system H protein, mitochondrial precursor {Flaveria anomala}; contains Pfam profile PF01597: Glycine cleavage H-protein	0.727925	0.0122529														A005394_01	At5g62700	tubulin beta-2/beta-3 chain (TUB3)	0.919692	0.000165537
A022014_01	At3g45980	histone H2B identical to histone H2B Arabidopsis thaliana GI:2407802; contains Pfam profile PF00125 Core histone H2A/H2B/H3/H4	0.661883	0.0122529														A022549_01	At4g02420	lectin protein kinase, putative similar to receptor lectin kinase 3 [Arabidopsis thaliana] gi|4100060|gb|AAD00733; contains protein kinase domain, Pfam:PF00069; contains legume lectins alpha and beta domains, Pfam:PF00138 and Pfam:PF00139	1.09661	0.00017728
A025986_01	At1g32230	WWE domain-containing protein / ceo protein, putative (CEO) contains Pfam domain, PF02825: WWE domain; identical to cDNA for ceo protein (ceo gene) GI:11044956	0.654419	0.0122529														A007064_01	At2g38870	protease inhibitor, putative similar to SP|P24076 Glu S.griseus protease inhibitor (BGIA) {Momordica charantia}; contains Pfam profile PF00280: Potato inhibitor I family	2.13276	0.000184778
A025830_01	At1g70830	Bet v I allergen family	2.64815	0.0132746														A019319_01	At5g57600	expressed protein	1.89838	0.000184778
A005394_01	At5g62700	tubulin beta-2/beta-3 chain (TUB3)	0.646942	0.013461														A019532_01	At4g19690	iron-regulated transporter (IRT1)	1.35795	0.000184778
A025990_01	At5g56030	heat shock protein 81-2 (HSP81-2)	0.791244	0.0134705														A023655_01	At2g17180	zinc finger (C2H2 type) family protein contains Pfam domain, PF00096: Zinc finger, C2H2 type	1.71479	0.000189814
A015903_01	At5g54470	zinc finger (B-box type) family protein similar to unknown protein (pir||T05755)	1.03202	0.0136875														A001554_01	At1g30700	FAD-binding domain-containing protein similar to SP|P30986 reticuline oxidase precursor (Berberine-bridge-forming enzyme) (BBE) (Tetrahydroprotoberberine synthase) [Eschscholzia californica]; contains PF01565 FAD binding domain	2.09123	0.000190885
A007259_01	At2g20420	succinyl-CoA ligase [GDP-forming] beta-chain, mitochondrial, putative / succinyl-CoA synthetase, beta chain, putative / SCS-beta, putative identical to SP|O82662 Succinyl-CoA ligase [GDP-forming] beta-chain, mitochondrial precursor (EC 6.2.1.4) (Succinyl-	0.689995	0.0150379														A018642_01	At5g57870	eukaryotic translation initiation factor 4F, putative / eIF-4F, putative similar to SP|Q03387 Eukaryotic initiation factor (iso)4F subunit P82-34 (eIF-(iso)4F P82-34) {Triticum aestivum}; contains Pfam profiles PF02854: MIF4G domain, PF02847: MA3 domain	1.20797	0.000197441
A019424_01	At5g03490	UDP-glucoronosyl/UDP-glucosyl transferase family protein contains Pfam profile: PF00201 UDP-glucoronosyl and UDP-glucosyl transferase	1.20974	0.01533														A021077_01	At2g22900	galactosyl transferase GMA12/MNN10 family protein very low similarity to alpha-1,2-galactosyltransferase, Schizosaccharomyces pombe [SP|Q09174]	0.906145	0.000198484
A007898_01	At2g36880	S-adenosylmethionine synthetase, putative similar to S-adenosylmethionine synthetase 3 (Methionine adenosyltransferase 3, AdoMet synthetase 3) [Lycopersicon esculentum] SWISS-PROT:P43282	0.682491	0.0168682														A020780_01	At2g17190	ubiquitin family protein contains INTERPRO:IPR000626 ubiquitin domain	1.14692	0.000198864
A009752_01	At3g07340	basic helix-loop-helix (bHLH) family protein contains Pfam profile: PF00010 helix-loop-helix DNA-binding domain	0.695164	0.0171125														A012231_01	At3g47440	major intrinsic family protein / MIP family protein contains Pfam profile: MIP PF00230	1.44708	0.000207304
A018664_01	At5g38700	expressed protein	0.703243	0.0177312														A024517_01	At5g47450	major intrinsic protein (MIP) family	1.34323	0.000209363
A015876_01	At5g10270	cyclin-dependent kinase, putative / CDK, putative similar to cyclin dependent kinase C [Lycopersicon esculentum] gi|15215944|emb|CAC51391	0.768297	0.0177699														A016925_01	At5g65480	expressed protein	0.841152	0.000214561
A020555_01	At3g60730	pectinesterase family protein contains Pfam profile: PF01095 pectinesterase	1.13454	0.0177963														A021050_01	At3g16480	mitochondrial processing peptidase alpha subunit, putative similar to mitochondrial processing peptidase alpha subunit, mitochondrial precursor, Alpha-MPP (Ubiquinol-cytochrome C reductase subunit II) [Potato] SWISS-PROT:P29677	1.45156	0.000214561
A007431_01	At2g28200	zinc finger (C2H2 type) family protein contains Pfam domain, PF00096: Zinc finger, C2H2 type	1.09712	0.0181171														A001081_01	At1g04760	synaptobrevin 7B -related	1.24484	0.000215081
A021742_01	At1g29320	transducin family protein / WD-40 repeat family protein contains 3 WD-40 repeats (PF00400); similar to meiotic recombination protein REC14 (GI:11139242) [Homo sapiens]; similar to unknown protein GI:13623493 [Homo sapiens]	1.96372	0.0198377														A020683_01	At3g52560	ubiquitin-conjugating enzyme family protein similar to DNA-binding protein CROC-1B [Homo sapiens] GI:1066082; contains Pfam profile PF00179: Ubiquitin-conjugating enzyme	1.55053	0.000215731
A019158_01	At5g15720	GDSL-motif lipase/hydrolase family protein similar to family II lipase EXL3 (GI:15054386) and EXL2 (GI:15054384) [Arabidopsis thaliana]; contains Pfam profile PF00657: Lipase/Acylhydrolase with GDSL-like motif	1.28736	0.0198377														A019606_01	At3g60640	autophagy 8g (APG8g) identical to autophagy 8g [Arabidopsis thaliana] GI:19912163; contains Pfam profile PF02991: Microtubule associated protein 1A/1B, light chain 3; supporting cDNA gi|19912162|dbj|AB073181.1|	1.39573	0.000218097
A001005_01	At1g30500	CCAAT-binding transcription factor (CBF-B/NF-YA) family protein contains Pfam profile: PF02045 CCAAT-binding transcription factor (CBF-B/NF-YA)	0.711168	0.0204407														A001917_01	At1g71697	choline kinase -related	1.27307	0.000235667
A021807_01	At4g24130	expressed protein	0.72996	0.0223217														A021551_01		Sequence of BAC F19P19 from Arabidopsis thaliana chromosome 1	1.38716	0.000235667
A001306_01	At1g01710	acyl-CoA thioesterase family protein contains Pfam profiles: PF02551 acyl-CoA thioesterase, PF00027 cyclic nucleotide-binding domain	0.612682	0.0223217														A007348_01	At2g20990	C2 domain-containing protein	0.925281	0.000236233
A010484_01	At3g02000	glutaredoxin family protein contains INTERPRO Domain IPR002109, Glutaredoxin (thioltransferase)	0.607656	0.0223217														A013000_01	At4g34350	LytB family protein contains Pfam profile: PF02401 LytB protein	1.44528	0.000236233
A024863_01	At5g56000	heat shock protein 81.4 (hsp81.4)	0.996011	0.0226411														A016337_01	At5g59320	lipid transfer protein 3 (LTP 3)	1.71908	0.000236233
A007438_01	At2g30970	aspartate aminotransferase, mitochondrial / transaminase A (ASP1) identical to SP|P46643 Aspartate aminotransferase, mitochondrial precursor (EC 2.6.1.1) (Transaminase A) {Arabidopsis thaliana}	0.763101	0.0226411														A013605_01	At4g28290	expressed protein	1.02313	0.000236233
A017615_01	At5g35735	auxin-responsive family protein similar to auxin-induced protein AIR12 GI:11357190 [Arabidopsis thaliana]	0.724327	0.0233597														A005394_01	At5g62700	tubulin beta-2/beta-3 chain (TUB3)	1.03605	0.000236233
A019791_01	At1g09560	germin-like protein (GLP4) (GLP5) identical to Arabidopsis germin-like protein subfamily 2 member 1 [SP|P94014]; Location of EST 180L10T7, gi|906417	0.681884	0.0233597														A003716_01	At1g28400	expressed protein similar to E6 (GI:1000090) [Gossypium barbadense]	1.11273	0.000253645
A018488_01	At5g65660	hydroxyproline-rich glycoprotein family protein	0.586756	0.0233597														A012700_01	At3g52500	aspartyl protease family protein contains Pfam PF00026: eukaryotic aspartyl protease	1.46449	0.000260083
A015144_01	At4g26780	grpE like protein	1.07696	0.0234774														A019289_01	At5g14240	expressed protein	1.21638	0.000260083
A023671_01	At2g22030	kelch repeat-containing F-box family protein low similarity to SKP1 interacting partner 6 [Arabidopsis thaliana] GI:10716957; contains Pfam profiles PF01344: Kelch motif, PF00646: F-box domain	1.13129	0.0244917														A024599_01	At2g25080	phospholipid hydroperoxide glutathione peroxidase, chloroplast / PHGPx (GPX1) identical to SP|P52032 Phospholipid hydroperoxide glutathione peroxidase, chloroplast precursor (EC 1.11.1.9) (PHGPx) {Arabidopsis thaliana}; contains Glutathione peroxidases si	1.78245	0.000260616
A019964_01	At1g74660	zinc finger homeobox family protein / ZF-HD homeobox family protein contains Pfam PF04770: ZF-HD protein dimerisation region; contains TIGRFAM TIGR01566: ZF-HD homeobox protein Cys/His-rich dimerization domain; similar to ZF-HD homeobox protein (GI:133740	0.910336	0.0244917														A002095_01	At1g62300	WRKY family transcription factor similar to putative DNA-binding protein GI:7268215 from [Arabidopsis thaliana]	1.36153	0.000269069
A014794_01	At4g17230	scarecrow-like transcription factor 13 (SCL13)	0.929839	0.0245647														A021571_01		Arabidopsis thaliana chromosome I BAC F15H11 genomic sequence	1.63971	0.000269069
A012810_01	At3g56240	copper homeostasis factor / copper chaperone (CCH) (ATX1) identical to gi:3168840 Pfam profile PF00403: Heavy-metal-associated domain	0.657539	0.0245647														A012653_01	At3g57610	adenylosuccinate synthetase (ADSS) identical to adenylosuccinate synthetase, chloroplast precursor (EC 6.3.4.4) (IMP-- aspartate ligase) (AdSS) (AMPSase) (Swiss-Prot:Q96529) [Arabidopsis thaliana]	1.35877	0.000271461
A016402_01	At5g10180	sulfate transporter identical to sulfate transporter [Arabidopsis thaliana] GI:2114104	0.690071	0.0248371														A004439_01	At1g01650	expressed protein	1.03884	0.000284023
A020770_01	At4g28520	12S seed storage protein, putative / cruciferin, putative strong similarity to SP|P33525 Cruciferin CRU1 precursor (11S globulin) (12S storage protein) from Brassica napus; contains Pfam profile PF00190 Cupin and Prosite 11-S plant seed storage proteins s	1.16857	0.0252468														A006155_01	At2g21140	hydroxyproline-rich glycoprotein family protein identical to proline-rich protein 2 [Arabidopsis thaliana] gi|7620011|gb|AAF64549	1.78147	0.000288718
A005873_01		ESTs	1.54365	0.0253742														A012326_01	At3g08710	thioredoxin family protein similar to thioredoxin H-type GB:P29448 SP|P29448 [Arabidopsis thaliana], Thioredoxin H-type 2 (TRX-H2) SP|Q07090 {Nicotiana tabacum}; contains Pfam profile: PF00085 Thioredoxin	1.2722	0.000293442
A017813_01	At5g03300	adenosine kinase 2 (ADK2) contains Pfam profile: PF00294 pfkB family carbohydrate kinase; identical to cDNA adenosine kinase 2 (ADK2) GI:12017763	0.781298	0.0254288														A021134_01	At3g03250	UTP--glucose-1-phosphate uridylyltransferase, putative / UDP-glucose pyrophosphorylase, putative / UGPase, putative strong similarity to SP|P19595 UTP--glucose-1-phosphate uridylyltransferase (EC 2.7.7.9) (UDP-glucose pyrophosphorylase) (UDPGP) (UGPase) {	0.79961	0.000301327
A019192_01	At5g09330	no apical meristem (NAM) family protein similar to NAC1 (GI:7716952) {Medicago truncatula}; contains Pfam PF02365: No apical meristem (NAM) protein	0.851216	0.0264055														A021444_01	At5g59910	histone H2B	1.08253	0.000305245
A019827_01	At2g29360	short-chain dehydrogenase/reductase family protein (tropinone reductase, putative)	1.20268	0.0270982														A018779_01	At5g45000	Toll-Interleukin-Resistance (TIR) domain-containing protein domain signature TIR exists, suggestive of a disease resistance protein.	1.36271	0.000308901
A022529_01	At4g24070	hypothetical protein	0.879808	0.027317														A007540_01	At2g28760	NAD-dependent epimerase/dehydratase family	1.50605	0.000309604
A019976_01	At3g03780	methionine synthase -related	0.627708	0.027317														A009349_01	At3g25780	allene oxide cyclase, putative / early-responsive to dehydration protein, putative / ERD protein, putative similar to allene oxide cyclase GI:8977961 from [Lycopersicon esculentum]; similar to early-responsive to dehydration (ERD12) protein [GI:15320414];	1.53379	0.000309604
A021283_01	At4g12870	expressed protein	1.64621	0.0274826														A021591_01	At2g29170	short-chain dehydrogenase/reductase family protein (tropinone reductase, putative)	1.54017	0.000309604
A009891_01	At3g28007	nodulin MtN3 family protein contains Pfam PF03083 MtN3/saliva family; similar to LIM7 GI:431154 (induced in meiotic prophase in lily microsporocytes) from [Lilium longiflorum]	0.949042	0.0279219														A005403_01	At5g20830	sucrose synthase (UDP-glucose-fructose glucosyltransferase/sucrose-UDP glucosyltransferase/SUS1)	1.15658	0.000311371
A023427_01	At2g32490	hypothetical protein	0.863092	0.028705														A015082_01	At4g32590	ferredoxin-related contains Pfam profile: PF00111 2Fe-2S iron-sulfur cluster binding domain	1.50596	0.000324983
A012167_01	At3g62120	multifunctional aminoacyl-tRNA ligase-related protein	0.589264	0.0293353														A003082_01	At1g31750	proline-rich protein family	1.04058	0.000324983
A018642_01	At5g57870	eukaryotic translation initiation factor 4F, putative / eIF-4F, putative similar to SP|Q03387 Eukaryotic initiation factor (iso)4F subunit P82-34 (eIF-(iso)4F P82-34) {Triticum aestivum}; contains Pfam profiles PF02854: MIF4G domain, PF02847: MA3 domain	0.759479	0.0320554														A009733_01	At3g14205	phosphoinositide phosphatase family protein contains similarity to phosphoinositide phosphatase SAC1 [Rattus norvegicus] gi|11095248|gb|AAG29810; contains Pfam domain, PF02383: SacI homology domain; identical to SAC domain protein 2 (SAC2) GI:31415720	1.41381	0.000327559
A001358_01	At1g64650	expressed protein	0.773846	0.0344121														A004383_01	At1g35160	14-3-3 protein GF14 phi (GRF4) identical to GF14 protein phi chain GI:1493805, SP:P46077 from [Arabidopsis thaliana]	0.949061	0.000327559
A012219_01	At3g01740	expressed protein	0.886883	0.0392466														A018775_01	At5g42160	GDSL-motif lipase/hydrolase protein-related similar to SP|P40602 Anther-specific proline-rich protein APG precursor {Arabidopsis thaliana}, family II lipases EXL3 GI:15054386, EXL1 GI:15054382, EXL2 GI:15054384 from [Arabidopsis thaliana]	1.27682	0.000344607
A011734_01	At3g14210	myrosinase-associated protein, putative similar to GB:CAA71238 from [Brassica napus]; contains Pfam profile:PF00657 Lipase/Acylhydrolase with GDSL-like motif	0.794265	0.0393513														A025060_01	At3g44300	nitrilase 2 (NIT2) identical to SP|P32962 Nitrilase 2 (EC 3.5.5.1) {Arabidopsis thaliana}	1.07512	0.00034573
A006010_01	At2g37130	peroxidase 21 (PER21) (P21) (PRXR5) identical to SP|Q42580 Peroxidase 21 precursor (EC 1.11.1.7) (Atperox P21) (PRXR5) (ATP2a/ATP2b) {Arabidopsis thaliana}	1.22142	0.0395829														A024398_01	At1g53310	phosphoenolpyruvate carboxylase, putative / PEP carboxylase, putative (PPC1) strong similarity to SP|P29196 Phosphoenolpyruvate carboxylase (EC 4.1.1.31) (PEPCASE) {Solanum tuberosum}; contains Pfam profile PF00311: phosphoenolpyruvate carboxylase	1.40589	0.00034573
A019782_01	At1g52150	homeobox-leucine zipper family protein / lipid-binding START domain-containing protein similar to to HD-zip transcription factor (athb-8) (GI:7270235) [Arabidopsis thaliana]; contains Pfam profiles PF01852: START domain, PF00046: Homeobox domain	1.19586	0.0395829														A009409_01	At3g15050	calmodulin-binding family protein similar to SF16 protein [Helianthus annuus] GI:560150; contains Pfam profile PF00612: IQ calmodulin-binding motif	1.30966	0.000347717
A020702_01	At4g30440	NAD-dependent epimerase/dehydratase family protein similar to nucleotide sugar epimerase from Vibrio vulnificus GI:3093975 [PID:g3093975], WbnF [Escherichia coli] GI:5739472, CAPI protein {Staphylococcus aureus} SP|P39858; contains Pfam profile PF01370 NA	0.669904	0.0398263														A016222_01	At5g64850	expressed protein	0.851143	0.000401777
A003569_01	At1g04980	thioredoxin family protein similar to SP|Q63081 Protein disulfide isomerase A6 precursor (EC 5.3.4.1) {Rattus norvegicus}; contains Pfam profile PF00085: Thioredoxin	1.30935	0.0406932														A001358_01	At1g64650	expressed protein	1.16051	0.000402083
A022820_01	At5g53700	hypothetical protein	1.11056	0.0406932														A012830_01	At4g16143	importin alpha-2, putative (IMPA-2) similar to importin alpha 2 [Capsicum annuum] GI:13752562; contains Pfam profiles PF01749: Importin beta binding domain, PF00514: Armadillo/beta-catenin-like repeat; non-consensus GG donor splice site at exon 1 and 6; C	1.20644	0.000418325
A003111_01	At1g12790	expressed protein	1.00595	0.0420503														A007429_01	At2g26690	nitrate transporter (NTP2) identical to nitrate transporter (ntp2) [Arabidopsis thaliana] GI:4490321	1.12283	0.000421365
A020210_01	At1g31970	DEAD/DEAH box helicase, putative similar to p68 RNA helicase [Schizosaccharomyces pombe] GI:173419	0.735843	0.0420503														A001491_01	At1g67870	glycine-rich protein contains non-consensus GG donor splice site at exon2; modeled to est match.	1.21717	0.000426243
A016331_01	At5g62610	basic helix-loop-helix (bHLH) family protein contains Pfam profile: PF00010 helix-loop-helix DNA-binding domain	0.701454	0.0420503														A025845_01		Arabidopsis thaliana DNA chromosome 4, BAC clone F23E13 (ESSAII project)	1.5118	0.000427005
A005782_01	At4g00755	F-box family protein ; similar to SKP1 interacting partner 2 (SKIP2) TIGR_Ath1:At5g67250	0.629326	0.0420503														A005984_01	At1g75680	glycosyl hydrolase family 9 protein similar to endo-beta-1,4-glucanase GB:AAC12685 GI:3025470 from [Pinus radiata]	1.38808	0.000427005
A002704_01	At1g23490	ADP-ribosylation factor identical to SP:Q9SRC3 ADP-ribosylation factor 1-like [Arabidopsis thaliana], ADP-ribosylation factor GI:166586 [Arabidopsis thaliana]	0.585311	0.0420503														A022014_01	At3g45980	histone H2B identical to histone H2B Arabidopsis thaliana GI:2407802; contains Pfam profile PF00125 Core histone H2A/H2B/H3/H4	0.847582	0.000427005
A018025_01	At5g56760	serine acetyltransferase (Sat-52)	0.731836	0.0424236														A022401_01	At4g23400	major intrinsic family protein / MIP family protein contains Pfam profile: MIP PF00230	1.18872	0.000447519
A003710_01	At1g69840	band 7 family protein strong similarity to hypersensitive-induced response protein [Zea mays] GI:7716466; contains Pfam profile PF01145: SPFH domain / Band 7 family	0.835715	0.0436005														A018156_01	At5g57350	ATPase 3, plasma membrane-type / proton pump 3 nearly identical to SP|P20431 ATPase 3, plasma membrane-type (EC 3.6.3.6) (Proton pump 3) {Arabidopsis thaliana}; contains InterPro accession IPR001757: ATPase, E1-E2 type	1.24922	0.000447519
A020017_01	At5g09530	hydroxyproline-rich glycoprotein family protein contains proline-rich extensin domains, INTERPRO:IPR002965	0.746513	0.0436005														A023754_01	At1g48230	phosphate translocator-related low similarity to phosphoenolpyruvate/phosphate translocator precursor [Mesembryanthemum crystallinum] GI:9295275, SP|P52178 Triose phosphate/phosphate translocator, non-green plastid, chloroplast precursor (CTPT) {Brassica	1.31513	0.000447519
A018241_01	At5g11720	alpha-glucosidase 1 (AGLU1) identical to alpha-glucosidase 1 [Arabidopsis thaliana] GI:2323344	0.676578	0.0436005														A003276_01	At1g11860	aminomethyltransferase, putative similar to aminomethyltransferase, mitochondrial precursor SP:O49849 from [Flaveria anomala]	1.27495	0.000447833
A020065_01	At5g62680	proton-dependent oligopeptide transport (POT) family protein contains Pfam profile: PF00854 POT family	0.813422	0.0436743														A020299_01	At3g13200	Cwf15 / Cwc15 cell cycle control family protein contains Pfam profile PF04889: Cwf15/Cwc15 cell cycle control protein; similar to Cell cycle control protein cwf15 (Swiss-Prot:P78794) [Schizosaccharomyces pombe]	0.823234	0.000476169
A020910_01	At5g13710	sterol 24-C-methyltransferase, putative similar to SP:P25087 Sterol 24-C-methyltransferase, Delta(24)-sterol C- methyltransferase, Saccharomyces cerevisiae	0.640631	0.0436743														A010400_01	At3g56310	alpha-galactosidase, putative / melibiase, putative / alpha-D-galactoside galactohydrolase, putative similar to alpha-galactosidase SP:Q42656 from [Coffea arabica]	1.30119	0.000476169
A005984_01	At1g75680	glycosyl hydrolase family 9 protein similar to endo-beta-1,4-glucanase GB:AAC12685 GI:3025470 from [Pinus radiata]	0.751247	0.0453511														A023118_01	At5g41300	receptor-like protein kinase-related contains weak similarity to receptor-like protein kinase homolog RK20-1 (GI:4530126) [Phaseolus vulgaris]; contains Pfam profile: PF01657 Domain of unknown function DUF26	1.26467	0.000476169
A019231_01	At5g58130	RNA recognition motif (RRM)-containing protein	0.62803	0.0468206														A022765_01		Arabidopsis thaliana genomic DNA, chromosome 3, P1 clone:MZN24	1.26661	0.000476169
A012770_01	At3g55980	zinc finger (CCCH-type) family protein contains Pfam domain, PF00642: Zinc finger C-x8-C-x5-C-x3-H type (and similar) and Pfam domain, PF00023: Ankyrin repeat	1.33734	0.0471369														A005178_01	At3g53750	actin (ACT3)	1.04246	0.000476169
																		A025971_01	At1g08510	acyl-(acyl carrier protein) thioesterase -related	1.13451	0.000483052
																		A020727_01	At1g12000	pyrophosphate--fructose-6-phosphate 1-phosphotransferase beta subunit, putative / pyrophosphate-dependent 6-phosphofructose-1-kinase, putative strong similarity to SP|Q41141 Pyrophosphate--fructose 6-phosphate 1-phosphotransferase beta subunit (EC 2.7.1.9	1.17932	0.000489579
																		A007115_01	At2g20210	leucine rich repeat protein family	1.42083	0.000489579
																		A022128_01	At3g09790	polyubiquitin (UBQ8)	1.08146	0.000498953
																		A007600_01	At2g21280	expressed protein similar to YfhF (GI:2804536) [Bacillus subtilis]	1.63336	0.000520156
																		A007549_01	At2g39960	microsomal signal peptidase 25 kDa subunit, putative (SPC25) identical to Probable microsomal signal peptidase 25 kDa subunit (EC 3.4.-.-) (SPase 25 kDa subunit) (SPC25) (Swiss-Prot:P58684) [Arabidopsis thaliana]; contains non-consensus AT-AC splice sites	1.49613	0.000562028
																		A012896_01	At4g25210	expressed protein weak similarity to storekeeper protein [Solanum tuberosum] GI:14268476; contains Pfam profile PF04504: Protein of unknown function, DUF573	0.942288	0.000579289
																		A025965_01	At1g17370	oligouridylate-binding protein, putative similar to oligouridylate binding protein [Nicotiana plumbaginifolia] GI:6996560; contains InterPro entry IPR000504: RNA-binding region RNP-1 (RNA recognition motif) (RRM)	1.24471	0.000579289
																		A025733_01	At1g60810	ATP citrate-lyase -related	1.54702	0.000579289
																		A008283_01	At2g29650	inorganic phosphate transporter, putative similar to brain specific Na+-dependent inorganic phosphate cotransporter [Rattus norvegicus] GI:507415; contains Pfam profile PF00083: major facilitator superfamily protein	1.28763	0.00058957
																		A020364_01	At5g51010	rubredoxin family protein similar to SP|P04170 Rubredoxin (Rd) {Desulfovibrio desulfuricans}; contains Pfam profile PF00301: Rubredoxin	0.956353	0.000609896
																		A024583_01	At5g15090	porin, putative / voltage-dependent anion-selective channel protein, putative similar to SP|P42055 34 kDa outer mitochondrial membrane protein porin (Voltage-dependent anion-selective channel protein) (VDAC) {Solanum tuberosum}; contains Pfam profile PF01	1.23735	0.000609896
																		A024445_01	At2g19760	profilin 1 (PRO1) (PFN1) (PRF1) / allergen Ara t 8 identical to profilin 1 (Allergen Ara t 8) SP:Q42449 GI:1353770 from [Arabidopsis thaliana]	1.07342	0.000609896
																		A019820_01	At2g33450	50S ribosomal protein L28, chloroplast (CL28)	1.40708	0.000609896
																		A025075_01	At3g14830	expressed protein	1.506	0.000611804
																		A010625_01	At3g01910	sulfite oxidase, putative	1.30905	0.00061929
																		A015144_01	At4g26780	grpE like protein	1.35212	0.000635515
																		A019000_01	At5g67370	expressed protein similar to unknown protein (gb|AAC18972.1)	1.11338	0.000647623
																		A015896_01	At5g35180	expressed protein	1.26686	0.000647623
																		A024206_01	At5g03210	expressed protein	1.66307	0.000650194
																		A003910_01	At1g51980	mitochondrial processing peptidase alpha subunit, putative similar to mitochondrial processing peptidase alpha subunit, mitochondrial precursor, Alpha-MPP (Ubiquinol-cytochrome C reductase subunit II) [Potato] SWISS-PROT:P29677	1.36272	0.000651071
																		A005726_01	At3g62030	peptidyl-prolyl cis-trans isomerase, chloroplast / cyclophilin / rotamase / cyclosporin A-binding protein (ROC4) identical to peptidyl-prolyl cis-trans isomerase, chloroplast precursor, PPIase (cyclophilin, cyclosporin A-binding protein) [Arabidopsis thal	1.42693	0.000651071
																		A025902_01	At3g23300	dehydration-responsive protein-related similar to early-responsive to dehydration stress ERD3 protein [Arabidopsis thaliana] GI:15320410; contains Pfam profile PF03141: Putative methyltransferase	1.13393	0.000695745
																		A015102_01	At4g33010	glycine dehydrogenase [decarboxylating], putative / glycine decarboxylase, putative / glycine cleavage system P-protein, putative strong similarity to SP|P49361 Glycine dehydrogenase [decarboxylating] A, mitochondrial precursor (EC 1.4.4.2) {Flaveria prin	1.333	0.000695745
																		A009022_01	At3g09770	zinc finger (C3HC4-type RING finger) family protein contains Pfam domain, PF00097: Zinc finger, C3HC4 type (RING finger)	0.89955	0.000695745
																		A020241_01	At5g61530	small G protein family protein / RhoGAP family protein contains Pfam domain, PF00620: RhoGAP domain	1.12639	0.000695745
																		A024641_01	At1g23760	BURP domain-containing protein / polygalacturonase, putative similar to polygalacturonase isoenzyme 1 beta subunit [Lycopersicon esculentum] GI:170480; contains Pfam profile PF03181: BURP domain	1.20705	0.000695745
																		A019796_01	At1g47420	expressed protein identical to hypothetical protein GB:AAD46040 GI:5668814 from [Arabidopsis thaliana]	0.88581	0.000697848
																		A019834_01	At2g35120	glycine cleavage system H protein, mitochondrial, putative similar to SP|Q39732 Glycine cleavage system H protein, mitochondrial precursor {Flaveria anomala}; contains Pfam profile PF01597: Glycine cleavage H-protein	0.889298	0.000712339
																		A020928_01	At4g15560	1-deoxy-D-xylulose 5-phosphate synthase, putative / 1-deoxyxylulose-5-phosphate synthase, putative / DXP-synthase, putative (DEF) (CLA1) identical to SP|Q38854 Probable 1-deoxy-D-xylulose 5-phosphate synthase, chloroplast precursor (EC 4.1.3.37) (1-deoxyx	1.02908	0.000724992
																		A024841_01	At3g61220	short-chain dehydrogenase/reductase (SDR) family protein similar to carbonyl reductase GI:1049108 from [Mus musculus]	0.853027	0.000727932
																		A018784_01	At5g51520	invertase/pectin methylesterase inhibitor family protein low similarity to pectinesterase from Lycopersicon esculentum SP|Q43143, Arabidopsis thaliana SP|Q42534; contains Pfam profile PF04043: Plant invertase/pectin methylesterase inhibitor	0.761872	0.000727932
																		A025990_01	At5g56030	heat shock protein 81-2 (HSP81-2)	0.975956	0.000729108
																		A018829_01	At5g64290	oxoglutarate/malate translocator, putative similar to SWISS-PROT:Q41364 2-oxoglutarate/malate translocator, chloroplast precursor. [Spinach]{Spinacia oleracea}	1.14686	0.000733498
																		A024406_01	At1g65430	expressed protein	1.65795	0.000740416
																		A025998_01		Arabidopsis thaliana BAC T7I23, complete sequence	0.947927	0.000751969
																		A025946_01	At1g35670	calcium-dependent protein kinase (CDPK)	1.22721	0.000754433
																		A022530_01	At4g30250	AAA-type ATPase family protein contains Pfam profile: ATPase family PF00004	1.10678	0.000777711
																		A000579_01	At1g72230	plastocyanin-like domain-containing protein similar to blue copper protein SP:Q41001 from [Pisum sativum]	1.70656	0.000815537
																		A012348_01	At3g52720	carbonic anhydrase family protein low similarity to storage protein (dioscorin) [Dioscorea cayenensis] GI:433463; contains Pfam profile PF00194: Eukaryotic-type carbonic anhydrase	1.03538	0.000837549
																		A017268_01	At5g66210	calcium-dependent protein kinase	1.00661	0.00083841
																		A021815_01	At3g27380	succinate dehydrogenase, iron-sulphur subunit, mitochondrial (SDH2-1) nearly identical to mitochondrial succinate dehydrogenase iron-sulphur subunit (sdh2-1) [gi:12049598] from Arabidopsis thaliana	0.798681	0.000848776
																		A010484_01	At3g02000	glutaredoxin family protein contains INTERPRO Domain IPR002109, Glutaredoxin (thioltransferase)	0.788329	0.00085051
																		A012288_01		Arabidopsis thaliana genomic DNA, chromosome 3, P1 clone:MVA11	0.998373	0.00085051
																		A021916_01		EST	1.12839	0.00085051
																		A012571_01	At3g27010	TCP family transcription factor, putative similar to PCF2 [(GI:2580440) Oryza sativa]	1.1645	0.000860022
																		A021084_01	At4g35450	ankyrin repeat family protein / AFT protein (AFT) contains ankyrin repeats, Pfam:PF00023; identical to cDNA AFT protein (AFT) GI:3478699	0.928329	0.000866642
																		A026013_01	At1g20540	transducin / WD-40 repeat protein family	1.31185	0.000875106
																		A024173_01	At3g10480	expressed protein	1.11736	0.000881987
																		A024677_01	At5g66190	ferredoxin--NADP(+) reductase, putative / adrenodoxin reductase, putative strong similarity to Ferredoxin--NADP reductase, chloroplast precursor (EC 1.18.1.2) (FNR) from {Pisum sativum} SP|P10933, {Mesembryanthemum crystallinum} SP|P41343, {Spinacia olera	1.38015	0.000881987
																		A013046_01	At4g21560	vacuolar protein sorting-associated protein 28 family protein / VPS28 family protein contains similarity to Swiss-Prot:Q02767 vacuolar protein sorting-associated protein VPS28 [Saccharomyces cerevisiae]	0.978158	0.000889266
																		A007537_01	At2g01350	quinolinate phosphoribosyl transferase family protein contains Pfam profile: PF01729 quinolinate phosphoribosyl transferase, C-terminal domain	0.883958	0.000960845
																		A025830_01	At1g70830	Bet v I allergen family	3.16795	0.000986164
																		A005178_01	At3g53750	actin (ACT3)	0.725059	0.000986164
																		A012047_01	At3g22740	homocysteine S-methyltransferase 3 (HMT-3) identical to homocysteine S-methyltransferase HMT-3 [Arabidopsis thaliana] GI:9966515; similar to homocysteine S-methyltransferase AtHMT-2 (GI:6685163) [Arabidopsis thaliana]; similar to selenocysteine methyltran	1.0544	0.000993003
																		A021895_01		A.thaliana mRNA (clone ACaM6) for calmodulin	0.804283	0.00100056
																		A019092_01	At5g35220	expressed protein	1.78821	0.00100147
																		A003614_01	At1g33050	expressed protein	0.807437	0.00100997
																		A022279_01	At4g22150	UBX domain-containing protein similar to XY40 protein [Rattus norvegicus] GI:2547025; contains Pfam profile PF00789: UBX domain	1.20927	0.00101135
																		A002778_01	At1g31230	bifunctional aspartate kinase/homoserine dehydrogenase / AK-HSDH nearly identical to gb|X71364 [PIR|S46497] aspartate kinase / homoserine dehydrogenase from Arabidopsis thaliana; contains ACT domain	1.3468	0.00102233
																		A020578_01	At5g17310	UTP--glucose-1-phosphate uridylyltransferase, putative / UDP-glucose pyrophosphorylase, putative / UGPase, putative strong similarity to SP|P19595 UTP--glucose-1-phosphate uridylyltransferase (EC 2.7.7.9) (UDP-glucose pyrophosphorylase) (UDPGP) (UGPase) {	0.873767	0.00102233
																		A007952_01	At2g15580	zinc finger (C3HC4-type RING finger) family protein contains Pfam profile: PF00097 zinc finger, C3HC4 type (RING finger)	0.899931	0.00102233
																		A003479_01	At1g34420	leucine-rich repeat family protein / protein kinase family protein contains leucine rich repeat (LRR) domains, Pfam:PF00560; contains protein kinase domain, Pfam:PF00069	1.57042	0.00103782
																		A001289_01	At1g35680	50S ribosomal protein L21, chloroplast / CL21 (RPL21) identical to 50S ribosomal protein L21, chloroplast precursor (CL21) [Arabidopsis thaliana] SWISS-PROT:P51412	2.31813	0.00103782
																		A021226_01	At3g48630	hypothetical protein	0.911742	0.00104438
																		A016232_01	At5g42570	expressed protein low similarity to SP|P51572 B-cell receptor-associated protein 31 (6C6-AG tumor-associated antigen) (DXS1357E) {Homo sapiens}	1.1348	0.00104438
																		A017092_01	At5g15230	gibberellin-regulated protein 4 (GASA4) / gibberellin-responsive protein 4 identical to SP|P46690 Gibberellin-regulated protein 4 precursor {Arabidopsis thaliana}	1.21424	0.00105251
																		A020418_01	At5g53140	protein phosphatase 2C, putative / PP2C, putative	0.798891	0.00106417
																		A003052_01	At1g18040	cell division protein kinase, putative similar to cell division protein kinase 7 [Homo sapiens] SWISS-PROT:P50613	1.16843	0.00106417
																		A010494_01	At3g04680	pre-mRNA cleavage complex family protein similar to Pre-mRNA cleavage complex II protein Clp1 (Swiss-Prot:Q92989) [Homo sapiens]	1.05593	0.00107742
																		A019609_01	At5g03630	monodehydroascorbate reductase, putative monodehydroascorbate reductase (NADH), cucumber, PIR:JU0182	0.859909	0.0011007
																		A021344_01	At5g07090	40S ribosomal protein S4 (RPS4B)	0.840266	0.00110491
																		A002192_01	At1g32810	expressed protein	0.908569	0.00112535
																		A011814_01	At3g52930	fructose-bisphosphate aldolase, putative similar to SP|O65735|ALF_CICAR Fructose-bisphosphate aldolase, cytoplasmic isozyme {Cicer arietinum}, cytosolic aldolase [Fragaria x ananassa] GI:10645188; contains Pfam profile PF00274 Fructose-bisphosphate aldola	1.11264	0.00113793
																		A015876_01	At5g10270	cyclin-dependent kinase, putative / CDK, putative similar to cyclin dependent kinase C [Lycopersicon esculentum] gi|15215944|emb|CAC51391	0.966852	0.00114625
																		A020529_01	At3g11410	protein phosphatase 2C, putative / PP2C, putative identical to protein phosphatase 2C (PP2C) GB:P49598 [Arabidopsis thaliana]; contains Pfam profile PF00481: Protein phosphatase 2C; identical to cDNA protein phosphatase 2C GI:633027	1.25427	0.00114625
																		A020731_01	At2g40000	expressed protein	1.29643	0.00117207
																		A015530_01	At5g13510	ribosomal protein L10 family protein ribosomal protein L10- Nicotiana tabacum, EMBL:AB010879	0.995696	0.00117207
																		A020119_01		ESTs	0.862318	0.00117207
																		A020873_01	At3g21670	nitrate transporter (NTP3) nearly identical to nitrate transporter [Arabidopsis thaliana] GI:4490323; contains Pfam profile: PF00854 POT family	0.818663	0.00117207
																		A014720_01	At4g38740	peptidyl-prolyl cis-trans isomerase / cyclophilin / rotamase / cyclosporin A-binding protein (ROC1) identical to SP|P34790 Peptidyl-prolyl cis-trans isomerase (EC 5.2.1.8) (PPIase) (Rotamase) (Cyclophilin) (Cyclosporin A-binding protein) {Arabidopsis thal	1.26534	0.00119027
																		A001454_01	At1g77300	SET domain-containing protein similar to huntingtin interacting protein 1 [Homo sapiens] GI:12697196; contains Pfam profile PF00856: SET domain	1.05948	0.00119413
																		A024469_01	At5g59820	zinc finger (C2H2 type) family protein (ZAT12) identical to zinc finger protein ZAT12 [Arabidopsis thaliana] gi|1418325|emb|CAA67232	0.934651	0.00120813
																		A024598_01	At5g47120	Bax inhibitor-1 (BI-1), putative	0.979043	0.00123386
																		A001155_01	At1g69490	no apical meristem (NAM) family protein similar to N-term half of NAC domain protein NAM [Arabidopsis thaliana] GI:4325282	0.901873	0.00123386
																		A025986_01	At1g32230	WWE domain-containing protein / ceo protein, putative (CEO) contains Pfam domain, PF02825: WWE domain; identical to cDNA for ceo protein (ceo gene) GI:11044956	0.750603	0.00126284
																		A001672_01	At1g56400	F-box family protein contains Pfam:PF00646 F-box domain	1.7271	0.00126284
																		A003507_01	At1g12080	expressed protein	1.24382	0.00126284
																		A024863_01	At5g56000	heat shock protein 81.4 (hsp81.4)	1.24148	0.00127669
																		A016331_01	At5g62610	basic helix-loop-helix (bHLH) family protein contains Pfam profile: PF00010 helix-loop-helix DNA-binding domain	0.963539	0.00127669
																		A025265_01	At5g08690	H+-transporting ATP synthase beta chain (mitochondrial) -related	1.38005	0.00127669
																		A018520_01	At5g06290	2-cys peroxiredoxin, chloroplast, putative very strong similarity to SP|Q96291 2-cys peroxiredoxin BAS1, chloroplast precursor {Arabidopsis thaliana}; contains Pfam profile: PF00578 AhpC/TSA (alkyl hydroperoxide reductase and thiol-specific antioxidant) f	1.03064	0.00127669
																		A001933_01	At1g10200	transcription factor LIM, putative strong similarity to transcription factor Ntlim1 [Nicotiana tabacum] GI:5689136, LIM domain protein WLIM-1 [Helianthus annuus] GI:5070280; contains Pfam profile PF00412: LIM domain	1.12815	0.0012851
																		A005782_01	At4g00755	F-box family protein ; similar to SKP1 interacting partner 2 (SKIP2) TIGR_Ath1:At5g67250	0.906624	0.00129337
																		A024508_01	At3g28940	avirulence-responsive protein, putative / avirulence induced gene (AIG) protein, putative strong similarity to SP|P54121 AIG2 protein (avrRpt2-induced gene) {Arabidopsis thaliana}	0.887011	0.00131756
																		A020026_01	At5g20960	aldehyde oxidase 1 (AAO1) identical to aldehyde oxidase AAO1 from Arabidopsis thaliana [gi:3172023] isoform contains a GA-donor splice site at intron 10	1.03686	0.00133439
																		A014130_01	At4g30490	AFG1-like ATPase family protein contains Pfam profile: PF03969 AFG1-like ATPase	1.21466	0.00134958
																		A001904_01	At1g51160	synbindin, putative similar to Swiss-Prot:Q9ES56 synbindin (TRS23 homolog) [Mus musculus]	1.35787	0.00136512
																		A003111_01	At1g12790	expressed protein	1.50083	0.00137209
																		A021085_01	At5g26340	hexose transporter, putative strong similarity to hexose transporter, Lycopersicon esculentum, GI:5734440; contains Pfam profile PF00083: major facilitator superfamily protein	1.35741	0.00137209
																		A001946_01	At1g50480	formate-tetrahydrofolate ligase (10-formyltetrahydrofolate synthetase)	1.32756	0.00137693
																		A004862_01	At1g16470	20S proteasome alpha subunit B (PAB1) (PRC3) identical to proteasome subunit alpha type 2 SP:O23708, GI:6093778; identical to cDNA proteasome subunit prc3 GI:2511573	1.90017	0.00140213
																		A024339_01	At5g61780	tudor domain-containing protein / nuclease family protein contains Pfam domains PF00567: Tudor domain and PF00565: Staphylococcal nuclease homologue	0.878792	0.00140213
																		A023814_01		Genomic sequence for Arabidopsis thaliana BAC F10A5	0.928934	0.00146658
																		A002484_01	At1g76300	small nuclear ribonucleoprotein D3, putative / snRNP core protein D3, putative / Sm protein D3, putative similar to SWISS-PROT:P43331 small nuclear ribonucleoprotein Sm D3 (snRNP core protein D3, Sm-D3) [Mouse]	1.45832	0.00146979
																		A002732_01	At1g73680	pathogen-responsive alpha-dioxygenase, putative similar to pathogen-inducible alpha-dioxygenase [Nicotiana attenuata] GI:12539609; contains Pfam profile PF03098: Animal haem peroxidase	3.16482	0.00148366
																		A025304_01		Sequence of BAC F19P19 from Arabidopsis thaliana chromosome 1	0.963776	0.00148984
																		A002146_01	At1g24360	3-oxoacyl-[acyl-carrier protein] reductase, chloroplast / 3-ketoacyl-acyl carrier protein reductase identical to 3-oxoacyl-[acyl-carrier protein] reductase SP:P33207 from [Arabidopsis thaliana]	1.16234	0.00148984
																		A008697_01	At2g39850	subtilase family protein contains similarity to subtilisin-like protease C1 GI:13325079 from [Glycine max]	1.55517	0.00150401
																		A014945_01	At4g14680	sulfate adenylyltransferase 3 / ATP-sulfurylase 3 (APS3) identical to ATP sulfurylase (APS3) [Arabidopsis thaliana] GI:1575327	1.23069	0.00150642
																		A003370_01	At1g09840	shaggy-related protein kinase kappa / ASK-kappa (ASK10) identical to shaggy-related protein kinase kappa SP:Q39019 GI:717180 from [Arabidopsis thaliana]	0.925284	0.00155255
																		A025456_01	At2g24360	serine/threonine/tyrosine kinase, putative similar to serine/threonine/tyrosine kinase [Arachis hypogaea] gi|13124865|gb|AAK11734	0.93069	0.0015807
																		A020891_01	At1g59900	pyruvate dehydrogenase E1 component alpha subunit, mitochondrial (PDHE1-A) identical to SP|P52901 Pyruvate dehydrogenase E1 component alpha subunit, mitochondrial precursor (EC 1.2.4.1) (PDHE1-A) {Arabidopsis thaliana}	0.985041	0.00158181
																		A015323_01	At4g24520	NADPH-cytochrome p450 reductase, putative / NADPH-ferrihemoprotein reductase, putative similar to NADPH-ferrihemoprotein reductase NADPH-cytochrome P450 oxydoreductase isoform 1 [Populus balsamifera subsp. trichocarpa x Populus deltoides] GI:13183562, SP|	0.795245	0.00159797
																		A018241_01	At5g11720	alpha-glucosidase 1 (AGLU1) identical to alpha-glucosidase 1 [Arabidopsis thaliana] GI:2323344	0.989281	0.00161404
																		A019815_01	At1g04780	ankyrin repeat family protein contains Pfam PF00023: Ankyrin repeat	1.15863	0.00162218
																		A001316_01	At1g76550	pyrophosphate--fructose-6-phosphate 1-phosphotransferase alpha subunit, putative / pyrophosphate-dependent 6-phosphofructose-1-kinase, putative strong similarity to SP|Q41140 Pyrophosphate--fructose 6-phosphate 1-phosphotransferase alpha subunit (EC 2.7.1	1.07483	0.00162659
																		A009489_01	At3g66654	peptidyl-prolyl cis-trans isomerase cyclophilin-type family protein contains Pfam domain, PF00160: peptidyl-prolyl cis-trans isomerase, cyclophilin-type	1.82658	0.00162659
																		A021026_01	At5g65730	xyloglucan:xyloglucosyl transferase, putative / xyloglucan endotransglycosylase, putative / endo-xyloglucan transferase, putative similar to endo-xyloglucan transferase GI:2244732 from [Gossypium hirsutum]	1.21985	0.00163389
																		A020964_01	At1g08940	phosphoglycerate/bisphosphoglycerate mutase family protein contains Pfam profile PF00300: phosphoglycerate mutase family	1.04885	0.00164448
																		A005164_01	At3g44310	nitrilase 1	1.12133	0.00165953
																		A011694_01	At3g18490	aspartyl protease family protein contains Pfam domain, PF00026: eukaryotic aspartyl protease	1.34692	0.00165953
																		A012770_01	At3g55980	zinc finger (CCCH-type) family protein contains Pfam domain, PF00642: Zinc finger C-x8-C-x5-C-x3-H type (and similar) and Pfam domain, PF00023: Ankyrin repeat	1.92481	0.00166941
																		A012469_01	At3g29400	exocyst subunit EXO70 family protein similar to EXO70 protein (GI:2352998) [Mus musculus]; contains Pfam domain PF03081: Exo70 exocyst complex subunit	1.25184	0.00168999
																		A021969_01	At5g55940	expressed protein	0.746437	0.00169809
																		A007195_01	At2g40750	WRKY family transcription factor contains Pfam profile: PF03106 WRKY DNA -binding domain	1.61578	0.00171238
																		A018664_01	At5g38700	expressed protein	0.82188	0.00172578
																		A018933_01	At5g13550	sulfate transporter family protein similar to sulfate transporter [Arabidopsis thaliana] GI:3777483; contains Pfam profiles PF00916: Sulfate transporter family, PF01740: STAS domain	0.768263	0.00174955
																		A004058_01	At1g16880	uridylyltransferase-related similar to [Protein-PII] uridylyltransferase (PII uridylyl- transferase) (Uridylyl removing enzyme) (UTase)(SP:Q9AC53) [Caulobacter crescentus]	1.1674	0.00178249
																		A021278_01	At4g11630	ribosomal protein L19, putative	0.999187	0.00178977
																		A021742_01	At1g29320	transducin family protein / WD-40 repeat family protein contains 3 WD-40 repeats (PF00400); similar to meiotic recombination protein REC14 (GI:11139242) [Homo sapiens]; similar to unknown protein GI:13623493 [Homo sapiens]	2.07951	0.00181579
																		A015084_01	At4g34390	extra-large guanine nucleotide binding protein, putative / G-protein, putative similar to extra-large G-protein (XLG) [Arabidopsis thaliana] GI:3201680; contains Pfam profile PF00503: G-protein alpha subunit	1.0144	0.00181579
																		A024321_01	At3g13930	dihydrolipoamide S-acetyltransferase, putative similar to dihydrolipoamide S-acetyltransferase [Zea mays] GI:5669871; contains Pfam profiles PF00198: 2-oxo acid dehydrogenases acyltransferase (catalytic domain), PF00364: Biotin-requiring enzyme, PF02817:	0.952052	0.00183011
																		A018673_01	At5g01920	protein kinase family protein contains eukaryotic protein kinase domain, INTERPRO:IPR000719	1.47279	0.00183272
																		A004528_01	At1g08570	thioredoxin family	0.774467	0.00183272
																		A003006_01	At1g79850	30S ribosomal protein S17, chloroplast / CS17 (RPS17) identical to 30S ribosomal protein S17, chloroplast precursor GB:P16180 [Arabidopsis thaliana]	1.25544	0.00183356
																		A019880_01	At2g42600	phosphoenolpyruvate carboxylase, putative / PEP carboxylase, putative (PPC2) strong similarity to phosphoenolpyruvate carboxylase [Brassica napus] GI:507808; contains Pfam profile PF00311: phosphoenolpyruvate carboxylase	0.81943	0.00183899
																		A019610_01	At5g02220	expressed protein	0.978153	0.00184797
																		A014124_01	At4g27800	protein phosphatase 2C PPH1 / PP2C PPH1 (PPH1) identical to SP|P49599|P2C3_ARATH Protein phosphatase 2C PPH1 (EC 3.1.3.16) (PP2C) {Arabidopsis thaliana}; similar to protein phosphatase-2C; PP2C (GI:3643090) [Mesembryanthemum crystallinum]	0.901318	0.0018751
																		A019424_01	At5g03490	UDP-glucoronosyl/UDP-glucosyl transferase family protein contains Pfam profile: PF00201 UDP-glucoronosyl and UDP-glucosyl transferase	1.39485	0.00189255
																		A016402_01	At5g10180	sulfate transporter identical to sulfate transporter [Arabidopsis thaliana] GI:2114104	0.839238	0.00189335
																		A012219_01	At3g01740	expressed protein	1.16738	0.00190099
																		A024137_01	At2g44690	Rac-like GTP-binding protein (ARAC9) identical to rac-like protein ARAC9 GI:5381419 from [Arabidopsis thaliana]	1.12387	0.00190099
																		A021375_01	At5g10980	histone H3	0.717535	0.00190099
																		A003042_01		Arabidopsis thaliana Unknown protein (F10K1.15) mRNA, complete cds	0.631445	0.00192774
																		A010710_01	At3g56110	prenylated rab acceptor (PRA1) family protein weak similarity to prenylated Rab acceptor 1 (PRA1) [Homo sapiens] GI:4877285; contains Pfam profile PF03208: Prenylated rab acceptor (PRA1)	1.313	0.00193642
																		A005561_01	At5g18900	oxidoreductase, 2OG-Fe(II) oxygenase family protein similar to prolyl 4-hydroxylase, alpha subunit, from Rattus norvegicus [GI:474940], Mus musculus [SP|Q60715], Homo sapiens [GI:18073925]; contains PF03171 2OG-Fe(II) oxygenase superfamily domain	1.02414	0.00193642
																		A011734_01	At3g14210	myrosinase-associated protein, putative similar to GB:CAA71238 from [Brassica napus]; contains Pfam profile:PF00657 Lipase/Acylhydrolase with GDSL-like motif	1.08503	0.00194815
																		A018922_01	At5g44340	tubulin beta-4 chain (TUB4) nearly identical to SP|P24636 Tubulin beta-4 chain {Arabidopsis thaliana}	0.920793	0.00195081
																		A016457_01	At5g53660	expressed protein	1.4134	0.00195455
																		A021818_01	At5g20570	ring-box protein-related similar to ring-box protein 1 GI:4769004 from [Homo sapiens]	0.987221	0.00196661
																		A008518_01	At2g14890	arabinogalactan-protein (AGP9) identical to gi|10880495|gb|AAG24277	0.805899	0.00196661
																		A021828_01	At5g40650	succinate dehydrogenase, iron-sulphur subunit, mitochondrial (SDH2-2) nearly identical to mitochondrial succinate dehydrogenase iron-sulphur subunit (sdh2-2) [gi:12049600] from Arabidopsis thaliana	1.06914	0.00196661
																		A024607_01	At1g74520	ABA-responsive protein (HVA22a) identical to AtHVA22a [Arabidopsis thaliana] GI:4884932	1.11773	0.00196661
																		A023098_01	At5g41820	geranylgeranyl transferase alpha subunit-related / RAB geranylgeranyltransferase alpha subunit-related low similarity to SP|Q08602 [Rattus norvegicus]	0.905779	0.00199739
																		A006035_01	At2g22125	C2 domain-containing protein contains Pfam profile PF00168: C2 domain	1.155	0.00200547
																		A014794_01	At4g17230	scarecrow-like transcription factor 13 (SCL13)	1.11847	0.00202045
																		A009262_01	At3g42830	ring-box protein Roc1/Rbx1/Hrt1, putative	0.729821	0.00205206
																		A020735_01	At4g02500	galactosyl transferase GMA12/MNN10 family protein low similarity to alpha-1,2-galactosyltransferase, Schizosaccharomyces pombe [SP|Q09174]	0.832016	0.00205206
																		A005725_01	At1g05180	auxin-resistance protein AXR1	1.11005	0.00205206
																		A023159_01	At1g26970	protein kinase, putative similar to protein kinase [Arabidopsis thaliana] gi|2852449|dbj|BAA24695; contains protein kinase domain, Pfam:PF00069	1.7193	0.00205652
																		A008953_01	At3g57870	ubiquitin-conjugating enzyme, putative strong similarity to SP|P50550 Ubiquitin-like protein SUMO-1 conjugating enzyme (EC 6.3.2.19) (SUMO- 1-protein ligase) (Ubiquitin carrier protein) (Ubiquitin-conjugating enzyme UbcE2A) {Xenopus laevis}; contains Pfam	0.942437	0.00210343
																		A019888_01	At2g44940	AP2 domain-containing transcription factor TINY, putative similar to transcription factor TINY (GI:1246403) [Arabidopsis thaliana]; contains pFAM domain (PF00847)	1.05309	0.00210343
																		A020452_01	At3g13520	arabinogalactan-protein (AGP12) identical to gi|10880501|gb|AAG24280	0.755156	0.00210343
																		A004630_01	At1g32990	ribosomal protein L11 family protein similar to chloroplast ribosomal protein L11 GI:21312 from [Spinacia oleracea]	0.859461	0.00211786
																		A014144_01	At4g38920	vacuolar ATP synthase 16 kDa proteolipid subunit 3 / V-ATPase 16 kDa proteolipid subunit 3 (AVAP3) (AVA-P3) identical to SP|P59227 Vacuolar ATP synthase 16 kDa proteolipid subunit 1/3/5 (EC 3.6.3.14) (V-ATPase 16 kDa proteolipid subunit 1/3/5) {Arabidopsi	1.39691	0.00211786
																		A006951_01	At2g13820	protease inhibitor/seed storage/lipid transfer protein (LTP) family	1.28763	0.00212597
																		A014806_01	At4g36980	expressed protein	1.07213	0.00212799
																		A000406_01	At1g32470	glycine cleavage system H protein, mitochondrial, putative similar to SP|P25855 Glycine cleavage system H protein 1, mitochondrial precursor {Arabidopsis thaliana}; contains Pfam profile PF01597: Glycine cleavage H-protein	1.07726	0.00212799
																		A002851_01	At1g43710	serine decarboxylase identical to serine decarboxylase [Arabidopsis thaliana] GI:15011302; contains Pfam profile PF00282: Pyridoxal-dependent decarboxylase conserved domain	1.20116	0.00212799
																		A025908_01	At3g28715	expressed protein	0.742946	0.00213439
																		A014628_01	At4g35360	expressed protein	1.01158	0.00214878
																		A014131_01	At4g14040	selenium-binding protein, putative contains Pfam profile PF05694: 56kDa selenium binding protein (SBP56); similar to Putative selenium-binding protein (Swiss-Prot:O23264) [Arabidopsis thaliana]; similar to selenium binding protein (GI:15485232) [Arabidops	0.727044	0.00220259
																		A024600_01	At4g31500	cytochrome P450 83B1 (CYP83B1) Identical to Cytochrome P450 (SP:O65782 )[Arabidopsis thaliana]	1.42296	0.00220259
																		A017958_01	At5g07030	aspartyl protease family protein contains Pfam profile:PF00026 eukaryotic aspartyl protease	1.23103	0.00220776
																		A020197_01	At4g01310	ribosomal protein L5 family protein contains Pfam profiles PF00673: ribosomal L5P family C-terminus, PF00281: ribosomal protein L5	0.841837	0.00222511
																		A014634_01	At4g39730	lipid-associated family protein contains PLAT/LH2 (Polycystin-1, Lipoxygenase, Alpha-Toxin/Lipoxygenase homology) domain Pfam:PF01477	0.838879	0.0022493
																		A020590_01	At5g48380	leucine-rich repeat family protein / protein kinase family protein contains protein kinase domain, Pfam:PF00069; contains leucine-rich repeats, Pfam:PF00560	1.1829	0.0022493
																		A015129_01	At4g25080	magnesium-protoporphyrin O-methyltransferase, putative / magnesium-protoporphyrin IX methyltransferase, putative similar to SP|Q55467 Magnesium-protoporphyrin O-methyltransferase (EC 2.1.1.1) (Magnesium-protoporphyrin IX methyltransferase) {Synechocystis	1.48667	0.0022493
																		A019414_01	At5g03900	expressed protein	1.25341	0.00226943
																		A011064_01	At3g19490	sodium hydrogen antiporter, putative similar to NhaD [Vibrio parahaemolyticus] gi|3123728|dbj|BAA25994; Na+/H+ aniporter (NhaD) family member, PMID:11500563	1.09319	0.00226943
																		A024410_01	At3g60770	40S ribosomal protein S13 (RPS13A) AtRPS13A mRNA for cytoplasmic ribosomal protein S13, Arabidopsis thaliana,AB031739	1.0967	0.00227427
																		A019158_01	At5g15720	GDSL-motif lipase/hydrolase family protein similar to family II lipase EXL3 (GI:15054386) and EXL2 (GI:15054384) [Arabidopsis thaliana]; contains Pfam profile PF00657: Lipase/Acylhydrolase with GDSL-like motif	1.52014	0.00229943
																		A020728_01	At1g48410	argonaute protein (AGO1) identical to SP|O04379 Argonaute protein (AGO1) {Arabidopsis thaliana}; contains Pfam profiles PF02171: Piwi domain, PF02170: PAZ domain	1.30826	0.00232709
																		A005661_01	At1g24020	Bet v I allergen family protein similar to major pollen allergen Bet v 1 GB:CAA96544 GI:1321726 from [Betula pendula]; contains Pfam profile PF00407: Pathogenesis-related protein Bet v I family	1.05959	0.00233855
																		A001898_01	At1g63690	protease-associated (PA) domain-containing protein contains protease associated (PA) domain, Pfam:PF02225	0.943781	0.00236032
																		A020900_01	At1g20090	Rac-like GTP-binding protein (ARAC4) / Rho-like GTP-binding protein (ROP2) identical to SP:Q38919 RAC-like GTP binding protein ARAC4 (GTP binding protein ROP2) [Arabidopsis thaliana], Rho-like GTP binding protein [Arabidopsis thaliana] GI:2654009	0.88806	0.00236464
																		A025916_01	At1g02305	cathepsin B-like cysteine protease, putative similar to cathepsin B-like cysteine proteinase [Nicotiana rustica] GI:609175; contains Pfam profile PF00112: Papain family cysteine protease	1.12099	0.00236817
																		A021041_01	At2g44160	methylenetetrahydrofolate reductase -related	1.02024	0.00236817
																		A020702_01	At4g30440	NAD-dependent epimerase/dehydratase family protein similar to nucleotide sugar epimerase from Vibrio vulnificus GI:3093975 [PID:g3093975], WbnF [Escherichia coli] GI:5739472, CAPI protein {Staphylococcus aureus} SP|P39858; contains Pfam profile PF01370 NA	0.86347	0.00237852
																		A016769_01	At5g07320	mitochondrial substrate carrier family protein similar to peroxisomal Ca-dependent solute carrier [Oryctolagus cuniculus] GI:2352427 (mitochondrial carrier superfamily); contains INTERPRO:IPR001993 Mitochondrial substrate carrier family, INTERPRO:IPR00204	0.951465	0.00242084
																		A003024_01	At1g01610	phospholipid/glycerol acyltransferase family protein similar to unknown protein GI:3335359 from [Arabidopsis thaliana]	1.53428	0.00244551
																		A012769_01	At3g24550	protein kinase family protein contains Pfam domain PF00069: Protein kinase domain	0.761671	0.00244752
																		A002788_01	At1g17550	protein phosphatase 2C-related / PP2C-related similar to protein phosphatase 2C GI:3242077 from (Arabidopsis thaliana)	1.08819	0.00245215
																		A018566_01	At5g63010	WD-40 repeat family protein contains 4 WD-40 repeats (PF00400);low similarity to photomorphogenesis repressor (COP1) GI:2702280 [Arabidopsis thaliana] and COP1 GI:11127996 [Ipomoea nil]	0.779813	0.00248679
																		A001165_01	At1g13280	allene oxide cyclase family	1.08239	0.00248741
																		A020971_01	At5g42180	peroxidase 64 (PER64) (P64) (PRXR4) identical to SP|Q43872 Peroxidase 64 precursor (EC 1.11.1.7) (Atperox P64) (PRXR4) (ATP17a) {Arabidopsis thaliana}	1.64534	0.00251783
																		A012085_01	At3g16940	calmodulin-binding protein	0.863318	0.00251783
																		A019192_01	At5g09330	no apical meristem (NAM) family protein similar to NAC1 (GI:7716952) {Medicago truncatula}; contains Pfam PF02365: No apical meristem (NAM) protein	1.0019	0.00256447
																		A009846_01	At3g50910	expressed protein	1.03615	0.00256447
																		A020446_01	At5g08560	transducin family protein / WD-40 repeat family protein contains 7 WD-40 repeats (PF00400); similar to will die slowly protein (WDS) (SP:Q9V3J8) [Drosophila melanogaster]	0.922181	0.00258024
																		A006010_01	At2g37130	peroxidase 21 (PER21) (P21) (PRXR5) identical to SP|Q42580 Peroxidase 21 precursor (EC 1.11.1.7) (Atperox P21) (PRXR5) (ATP2a/ATP2b) {Arabidopsis thaliana}	1.63968	0.00262015
																		A024576_01	At1g30880	expressed protein similar to ESTs gb|R30049 and gb|T46176	1.14152	0.00262922
																		A008758_01	At2g37550	arabidopsis pde1 suppressor 1 protein (Asp1)	1.37084	0.00263642
																		A003217_01	At1g53210	sodium/calcium exchanger family protein / calcium-binding EF hand family protein contains Pfam profiles: PF01699 sodium/calcium exchanger protein, PF00036 EF hand	0.748511	0.00264326
																		A021076_01	At4g10450	60S ribosomal protein L9 (RPL90D) ribosomal protein L9, cytosolic - garden pea, PIR2:S19978	1.00857	0.00268599
																		A025951_01	At1g67680	F12A21.17	1.46153	0.00269674
																		A024477_01	At5g50850	pyruvate dehydrogenase E1 component beta subunit, mitochondrial / PDHE1-B (PDH2) identical to SP|Q38799 Pyruvate dehydrogenase E1 component beta subunit, mitochondrial precursor (EC 1.2.4.1) (PDHE1-B) {Arabidopsis thaliana}	0.889225	0.00271857
																		A020910_01	At5g13710	sterol 24-C-methyltransferase, putative similar to SP:P25087 Sterol 24-C-methyltransferase, Delta(24)-sterol C- methyltransferase, Saccharomyces cerevisiae	0.855793	0.00273277
																		A001345_01	At1g67280	lactoylglutathione lyase, putative / glyoxalase I, putative similar to putative lactoylglutathione lyase SP:Q39366, GI:2494843 from [Brassica oleracea]	1.06124	0.00274377
																		A013863_01	At4g20760	short-chain dehydrogenase/reductase (SDR) family protein contains Pfam profile: PF00106 short chain dehydrogenase	0.844042	0.00274951
																		A020390_01	At2g22500	mitochondrial carrier protein family	0.982705	0.00274951
																		A016969_01	At5g62570	calmodulin-binding protein similar to calmodulin-binding protein TCB60 GI:1698548 from [Nicotiana tabacum]	1.19603	0.00275342
																		A016809_01	At5g61150	leo1-like family protein weak similarity to SP|P38439 LEO1 protein {Saccharomyces cerevisiae}; contains Pfam profile PF04004: Leo1-like protein; supporting cDNA gi|21929714|gb|AF490422.1|	0.876149	0.00276133
																		A023089_01	At5g05380	prenylated rab acceptor (PRA1) family protein weak similarity to prenylated Rab acceptor 1 (PRA1) [Homo sapiens] GI:4877285; contains Pfam profile PF03208: Prenylated rab acceptor (PRA1)	1.08706	0.0027638
																		A020672_01	At1g76670	transporter-related low similarity to glucose-6-phosphate/phosphate-translocator precursor [Solanum tuberosum] GI:2997593, GDP-Mannose transporter [Arabidopsis thaliana] GI:15487237; contains Pfam profile PF00892: Integral membrane protein	0.987714	0.0027638
																		A025479_01	At2g42580	thioredoxin family	0.965601	0.0027638
																		A019712_01	At5g08520	myb family transcription factor contains Pfam profile: PF00249 myb-like DNA-binding domain	0.94035	0.00282417
																		A022529_01	At4g24070	hypothetical protein	1.08686	0.00282417
																		A002791_01	At1g54030	GDSL-motif lipase, putative similar to myrosinase-associated proteins GI:1769968, GI:1769970, GI:1216391, GI:1216389 from [Brassica napus]; contains Pfam profile PF00657: GDSL-like Lipase/Acylhydrolase	0.976123	0.00282417
																		A005873_01		ESTs	2.03398	0.00282554
																		A025962_01		Sequence of BAC F14O10 from Arabidopsis thaliana chromosome 1	0.992783	0.00284023
																		A023428_01	At2g32500	expressed protein	0.91583	0.0028566
																		A020688_01	At2g20870	cell wall protein precursor, putative identical to Putative cell wall protein precursor (Swiss-Prot:P47925) [Arabidopsis thaliana]; weak similarity to mu-protocadherin (GI:7861967) [Rattus norvegicus]	1.18365	0.0028566
																		A020606_01	At5g52920	pyruvate kinase, putative similar to pyruvate kinase isozyme G, chloroplast precursor [Nicotiana tabacum] SWISS-PROT:Q40546	0.769719	0.00285975
																		A015264_01	At4g39680	SAP domain-containing protein contains Pfam domain PF02037: SAP domain	1.13232	0.00286682
																		A003141_01	At1g21065	expressed protein	0.812319	0.00293464
																		A024594_01	At1g10270	pentatricopeptide (PPR) repeat-containing protein contains Pfam profile: PF01535 PPR repeat; similar to ESTs gb|R30192 and gb|AA651017	0.994859	0.00293843
																		A000784_01	At1g30960	GTP-binding protein (ERG) identical to GTP-binding protein ERG SP:O82653 from [Arabidopsis thaliana]	1.11158	0.00293843
																		A015805_01	At5g52820	WD-40 repeat family protein / notchless protein, putative similar to notchless [Xenopus laevis] GI:3687833; contains Pfam PF00400: WD domain, G-beta repeat (8 copies)	0.77649	0.00294861
																		A019628_01	At3g19380	U-box domain-containing protein contains similarity to immediate-early fungal elicitor protein CMPG1 GI:14582200 [Petroselinum crispum]; contains Pfam profile PF04564: U-box domain	1.57794	0.00294861
																		A005896_01		ESTs	0.819389	0.0029603
																		A015758_01	At5g63180	polysaccharide lyase family 1 (pectate lyase)	1.80844	0.00304258
																		A025348_01	At1g11300	S-locus protein kinase family	0.92651	0.00308476
																		A002735_01	At1g55680	WD-40 repeat family protein contains 2 (1 significant) WD-40 repeats (PF0400); similar to Trp-Asp repeat protein (PIR:T40094) [Schizosaccharomyces]	0.92595	0.0030854
																		A015703_01	At5g47010	RNA helicase, putative similar to type 1 RNA helicase pNORF1 [Homo sapiens] GI:1885356	0.643561	0.00308698
																		A003710_01	At1g69840	band 7 family protein strong similarity to hypersensitive-induced response protein [Zea mays] GI:7716466; contains Pfam profile PF01145: SPFH domain / Band 7 family	1.05999	0.00317255
																		A024391_01	At3g53230	cell division cycle protein 48, putative / CDC48, putative very strong similarity to SP|P54609 Cell division cycle protein 48 homolog {Arabidopsis thaliana}; contains Pfam profiles PF00004: ATPase AAA family, PF02359: Cell division protein 48 (CDC48) N-te	1.47516	0.00317255
																		A024361_01	At2g31610	40S ribosomal protein S3 (RPS3A)	0.715813	0.00327481
																		A018909_01	At5g64140	40S ribosomal protein S28 (RPS28C)	0.950373	0.00327481
																		A025923_01	At4g25860	hypothetical protein	1.20754	0.00327481
																		A023026_01	At5g22980	serine carboxypeptidase III, putative similar to serine carboxypeptidase III from Oryza sativa SP|P37891, Matricaria chamomilla GI:6960455, Hordeum vulgare SP|P21529, Triticum aestivum SP|P11515; contains Pfam profile PF0450 serine carboxypeptidase	1.01541	0.00327481
																		A013971_01	At4g05420	UV-damaged DNA-binding protein, putative similar to UV-damaged DNA binding protein (GI:12082087) [Oryza sativa]; contains Pfam PF03178 : CPSF A subunit region	1.84512	0.00327481
																		A024684_01	At4g28480	DNAJ heat shock family protein contains Pfam profile PF00226: DnaJ domain; ; similar to DnaJ homolog subfamily B member 1 (Heat shock 40 kDa protein 1) (Heat shock protein 40) (HSP40) (DnaJ protein homolog 1) (HDJ-1) (Swiss-Prot:P25685) [Homo sapiens] and	0.83158	0.003282
																		A005394_01	At5g62700	tubulin beta-2/beta-3 chain (TUB3)	0.905748	0.00329285
																		A021067_01	At1g69890	expressed protein contains Pfam profile: PF04601 protein of unknown function (DUF569	0.943257	0.0033168
																		A021919_01		EST, Highly similar to T05040 nodulin-26-like protein F13C5.200 - Arabidopsis thaliana [A.thaliana]	0.888059	0.00334156
																		A021323_01	At4g07950	DNA-directed RNA polymerase subunit -related	1.18146	0.00334773
																		A024620_01	At4g24690	ubiquitin-associated (UBA)/TS-N domain-containing protein / octicosapeptide/Phox/Bemp1 (PB1) domain-containing protein contains Pfam profiles PF00627: Ubiquitin-associated (UBA)/TS-N domain, PF00569: Zinc finger ZZ type domain, PF00564: PB1 domain	1.11642	0.00334964
																		A024614_01	At1g01320	tetratricopeptide repeat (TPR)-containing protein low similarity to SP|P46825 Kinesin light chain (KLC) {Loligo pealeii}; contains Pfam profile PF00515: TPR Domain	1.04127	0.00337104
																		A009566_01	At3g55360	3-oxo-5-alpha-steroid 4-dehydrogenase family protein / steroid 5-alpha-reductase family protein similar to synaptic glycoprotein SC2 spliced variant from Homo sapiens [EMBL:AF038958], SC2 from Rattus sp. [gi:256994]; contains Pfam 3-oxo-5-alpha-steroid 4-	1.31049	0.00340164
																		A008857_01	At2g32690	glycine-rich protein	1.184	0.00343629
																		A020879_01	At5g48790	expressed protein	0.990022	0.00343629
																		A025894_01	At3g29360	UDP-glucose dehydrogenase -related	1.17005	0.00343629
																		A025487_01		Arabidopsis thaliana myo-inositol 1-phosphate synthase isozyme-2 mRNA, complete cds	1.05159	0.00344135
																		A022370_01	At4g19710	bifunctional aspartate kinase/homoserine dehydrogenase, putative / AK-HSDH, putative similar to gb|X71364 [PIR|S46497] aspartate kinase / homoserine dehydrogenase from Arabidopsis thaliana	0.937777	0.00351228
																		A018488_01	At5g65660	hydroxyproline-rich glycoprotein family protein	0.654777	0.00356139
																		A007090_01	At2g02180	tobamovirus multiplication protein 3 (TOM3) identical to tobamovirus multiplication protein (TOM3) GI:15425641 from [Arabidopsis thaliana]	1.34794	0.00364066
																		A025963_01		A.thaliana mRNA for large subunit of TFIIA	1.10469	0.00364465
																		A020761_01	At3g30390	amino acid transporter family protein low similarity to neuronal glutamine transporter [Rattus norvegicus] GI:6978016; belongs to INTERPRO:IPR002422 amino acid/polyamine transporter, family II	1.16374	0.00366831
																		A009377_01	At3g60850	expressed protein	1.38306	0.00368978
																		A024568_01	At2g30880	pleckstrin homology (PH) domain-containing protein contains Pfam profile PF00169: PH domain	0.829684	0.00371425
																		A019782_01	At1g52150	homeobox-leucine zipper family protein / lipid-binding START domain-containing protein similar to to HD-zip transcription factor (athb-8) (GI:7270235) [Arabidopsis thaliana]; contains Pfam profiles PF01852: START domain, PF00046: Homeobox domain	1.45616	0.00371425
																		A020771_01	At5g53350	ATP-dependent Clp protease ATP-binding subunit ClpX1 (CLPX) identical to CLP protease regulatory subunit CLPX GI:2674203 from [Arabidopsis thaliana]	1.09092	0.00371425
																		A012454_01	At3g50070	cyclin family protein similar to cyclin D3.1 protein [Nicotiana tabacum] GI:4160300, CycD3;2 [Lycopersicon esculentum] GI:6434199; contains Pfam profiles PF00134: Cyclin, N-terminal domain, PF02984: Cyclin, C-terminal domain	1.26621	0.00371434
																		A021817_01	At3g17210	expressed protein	0.807459	0.00375623
																		A001302_01	At1g69700	ABA-responsive protein (HVA22c) identical to AtHVA22c [Arabidopsis thaliana] GI:4884936	0.608068	0.00376381
																		A002704_01	At1g23490	ADP-ribosylation factor identical to SP:Q9SRC3 ADP-ribosylation factor 1-like [Arabidopsis thaliana], ADP-ribosylation factor GI:166586 [Arabidopsis thaliana]	0.710544	0.00377075
																		A015745_01	At5g13660	expressed protein	0.800814	0.00378235
																		A001324_01	At1g36730	eukaryotic translation initiation factor 5, putative / eIF-5, putative similar to SP|P55876 Eukaryotic translation initiation factor 5 (eIF-5) {Zea mays}; contains Pfam profiles PF02020: eIF4-gamma/eIF5/eIF2-epsilon, PF01873: Domain found in IF2B/IF5	0.664282	0.00378368
																		A015075_01	At4g01050	hydroxyproline-rich glycoprotein family protein	1.0794	0.00378882
																		A016624_01	At5g23010	2-isopropylmalate synthase-related; homocitrate synthase-like	1.01997	0.00379041
																		A010564_01	At3g18830	mannitol transporter, putative similar to mannitol transporter [Apium graveolens var. dulce] GI:12004316; contains Pfam profile PF00083: major facilitator superfamily protein	1.3526	0.00380722
																		A000220_01	At1g27000	bZIP family transcription factor	0.846749	0.00383265
																		A024687_01	At1g52190	proton-dependent oligopeptide transport (POT) family protein contains Pfam profile: PF00854 POT family	0.914009	0.00387669
																		A008790_01	At2g34720	CCAAT-binding transcription factor (CBF-B/NF-YA) family protein contains Pfam profile: PF02045 CCAAT-binding transcription factor (CBF-B/NF-YA) subunit B	1.22297	0.00389968
																		A024249_01	At2g40140	zinc finger (CCCH-type) family protein contains Pfam domain, PF00642: Zinc finger C-x8-C-x5-C-x3-H type (and similar) and Pfam domain, PF00023: Ankyrin repeat	0.969185	0.00391776
																		A012738_01	At3g26890	expressed protein	1.18133	0.0039315
																		A015394_01	At4g30600	signal recognition particle receptor alpha subunit family protein similar to Signal recognition particle receptor alpha subunit (SR-alpha) (Docking protein alpha) (DP-alpha) (SP:P08240) [Homo sapiens}; similar to Signal recognition particle receptor alpha	1.04207	0.00405207
																		A015556_01	At5g53750	expressed protein strong similarity to unknown protein (pir||T08938)	1.5117	0.00411745
																		A012773_01	At3g18080	glycosyl hydrolase family 1 protein contains Pfam PF00232 : Glycosyl hydrolase family 1 domain; TIGRFAM TIGR01233: 6-phospho-beta-galactosidase; similar to beta-glucosidase BGQ60 precursor GB:A57512 [Hordeum vulgare]; similar to beta-mannosidase enzyme (G	1.15431	0.00411745
																		A002774_01	At1g61790	OST3/OST6 family protein weak similarity to SP|Q13454 N33 protein {Homo sapiens}; contains Pfam profile PF04756: OST3 / OST6 family	1.28112	0.00415133
																		A009165_01	At3g26100	regulator of chromosome condensation (RCC1) family protein weak similarity to UVB-resistance protein UVR8 [Arabidopsis thaliana] GI:5478530; contains Pfam profile PF00415: Regulator of chromosome condensation (RCC1)	1.13892	0.00419112
																		A021237_01	At3g55240	expressed protein	1.1208	0.00420259
																		A007341_01	At2g38290	ammonium transporter 2 (AMT2) identical to SP|Q9M6N7 Ammonium transporter 2 (AtAMT2) {Arabidopsis thaliana}	1.01312	0.00427691
																		A016914_01	At5g02240	expressed protein	0.932099	0.00428813
																		A007303_01	At2g21390	coatomer protein complex, subunit alpha, putative contains Pfam PF00400: WD domain, G-beta repeat; similar to Coatomer alpha subunit (Alpha-coat protein) (Alpha-COP) (HEPCOP) (HEP-COP) (SP:P53621) [Homo sapiens]	0.973608	0.0043279
																		A019135_01	At5g67070	rapid alkalinization factor (RALF) family protein similar to RALF precursor [Nicotiana tabacum] GI:16566316	0.899343	0.00439867
																		A005971_01	At2g22800	homeobox-leucine zipper protein HAT9 (HD-Zip protein 9)	1.42122	0.00439867
																		A013050_01	At4g01026	expressed protein	0.849493	0.00440354
																		A020970_01	At4g29680	type I phosphodiesterase/nucleotide pyrophosphatase family protein similar to SP|P06802 Ectonucleotide pyrophosphatase/phosphodiesterase 1 (Plasma-cell membrane glycoprotein PC-1) [Includes: Alkaline phosphodiesterase I (EC 3.1.4.1); Nucleotide pyrophosph	0.913754	0.00440354
																		A014819_01	At4g30310	ribitol kinase, putative similar to ribitol kinase [Klebsiella pneumoniae] gi|2905643|gb|AAC26495	0.836153	0.00440354
																		A021234_01	At3g59600	expressed protein	0.692894	0.00442377
																		A020122_01	At2g46820	expressed protein	0.986862	0.00443474
																		A001519_01	At1g09790	phytochelatin synthetase-related contains Pfam profile PF04833: Phytochelatin synthetase-like conserved region	1.04849	0.00443474
																		A019924_01	At1g64000	WRKY family transcription factor similar to WRKY DNA binding protein GB:CAB97004 from [Solanum tuberosum]	1.1447	0.00443474
																		A020320_01	At3g24160	expressed protein identical to cDNA putative type 1 membrane protein (PMP)GI:4206764	0.769177	0.00444248
																		A008990_01	At3g44650	reverse transcriptase (RNA-dependent DNA polymerase) family protein	0.78232	0.00444248
																		A009495_01	At3g21640	FKBP-type peptidyl-prolyl cis-trans isomerase family protein similar to rof1 [Arabidopsis thaliana] GI:1354207; contains Pfam profile: PF00254 FKBP-type peptidyl-prolyl cis-trans isomerases	1.17905	0.00444248
																		A003679_01	At1g70480	expressed protein contains Pfam profile PF02713: Domain of unknown function DUF220	1.04297	0.00446267
																		A010578_01	At3g29575	expressed protein	0.846741	0.00446267
																		A017279_01	At5g13190	expressed protein	0.624797	0.00446267
																		A012694_01	At3g26580	expressed protein	1.09003	0.00446519
																		A025101_01	At5g16340	AMP-binding protein, putative	0.692482	0.0045045
																		A005394_01	At5g62700	tubulin beta-2/beta-3 chain (TUB3)	0.730111	0.00453362
																		A002016_01	At1g54080	oligouridylate-binding protein, putative similar to oligouridylate binding protein GI:6996560 from [Nicotiana plumbaginifolia]	1.03779	0.00455926
																		A021809_01		EST, Weakly similar to T47526 protein kinase-like - Arabidopsis thaliana [A.thaliana]	0.974813	0.00460281
																		A016902_01	At5g54800	glucose-6-phosphate/phosphate translocator, putative identical to glucose 6 phosphate/phosphate translocator [Arabidopsis thaliana] gi|7229675|gb|AAF42936	0.676929	0.00460964
																		A025261_01		Sequence of BAC F5I14 from Arabidopsis thaliana chromosome 1	0.922004	0.00461362
																		A017091_01	At5g05610	PHD finger family protein contains Pfam domain, PF00628: PHD-finger	1.02786	0.00461362
																		A021618_01		Arabidopsis thaliana chromosome II section 8 of 255 of the complete sequence. Sequence from clones F14H20, F5O4	1.32299	0.00461362
																		A013105_01	At4g38260	expressed protein contains Pfam PF05742: Protein of unknown function (DUF833)	0.962361	0.00463776
																		A006996_01	At2g02230	F-box family protein / SKP1 interacting partner 3-related contains similarity to SKP1 interacting partner 3 GI:10716951 from [Arabidopsis thaliana]	1.83784	0.00465554
																		A025207_01	At5g54450	hypothetical protein contains Pfam profile PF03478: Protein of unknown function (DUF295)	1.14778	0.00465712
																		A012028_01	At3g16370	GDSL-motif lipase/hydrolase family protein similar to family II lipases EXL3 GI:15054386, EXL1 GI:15054382, EXL2 GI:15054384 from [Arabidopsis thaliana]; contains Pfam profile: PF00657 Lipase Acylhydrolase with GDSL-like motif	1.55679	0.00465974
																		A020880_01	At4g34050	caffeoyl-CoA 3-O-methyltransferase	1.21392	0.00465974
																		A016281_01	At5g58260	expressed protein	1.16549	0.00465974
																		A009398_01	At3g59400	expressed protein	1.10521	0.00468275
																		A016659_01	At5g46070	guanylate-binding family protein contains Pfam domains PF02263: Guanylate-binding protein, N-terminal domain and PF02841: Guanylate-binding protein, C-terminal domain	0.728568	0.00472214
																		A020376_01	At3g60820	20S proteasome beta subunit F1 (PBF1)	0.875493	0.00473007
																		A020451_01	At1g08730	myosin heavy chain (PCR43) identical to myosin heavy chain PCR43 (PIR:T00727) [Arabidopsis thaliana]; similar to ESTs gb|R30087 and gb|AA394762	0.813214	0.00474406
																		A003449_01	At1g22280	protein phosphatase 2C, putative / PP2C, putative similar to protein phosphatase type 2C GI:4336436 from [Lotus japonicus]	1.03054	0.00477119
																		A022710_01		Arabidopsis thaliana genomic DNA, chromosome 3, P1 clone: MTO24	0.729741	0.00477119
																		A016421_01	At5g37510	NADH-ubiquinone dehydrogenase, mitochondrial, putative similar to NADH-ubiquinone oxidoreductase 75 kDa subunit, mitochondrial from Solanum tuberosum [SP|Q43644]	0.835824	0.00477119
																		A014449_01	At4g22240	plastid-lipid associated protein PAP, putative similar to plastid-lipid associated proteins PAP2 [Brassica rapa] GI:14248550 GI:14248556; contains Pfam profile PF04755: PAP_fibrillin	0.97782	0.00477227
																		A004413_01	At1g19000	myb family transcription factor similar to MybSt1 GI:7705206 from [Solanum tuberosum]	1.01856	0.00477227
																		A023621_01	At2g31510	RING zinc finger protein -related	0.898061	0.00479869
																		A018500_01	At5g15910	dehydrogenase-related low similarity to SP|Q9R1J0 NAD(P)-dependent steroid dehydrogenase (EC 1.1.1.-) {Mus musculus}	1.30411	0.00486697
																		A024294_01	At3g19950	zinc finger (C3HC4-type RING finger) family protein contains Pfam domain, PF00097: Zinc finger, C3HC4 type (RING finger)	0.989237	0.00486697
																		A010021_01	At3g47810	calcineurin-like phosphoesterase family protein contains Pfam profile: PF00149 calcineurin-like phosphoesterase	0.613756	0.00487096
																		A016120_01	At5g10480	protein tyrosine phosphatase-like protein, putative (PAS2) identical to PEPINO/PASTICCINO2 protein GI:24411193, GI:24575153 from [Arabidopsis thaliana]; contains Pfam:04387: protein tyrosine phosphatase-like protein	1.10026	0.00499814
																		A025878_01	At3g15880	WD-40 repeat family protein contains Pfam profile: PF00400 WD domain, G-beta repeat (7 copies)	1.01684	0.00499875
																		A009752_01	At3g07340	basic helix-loop-helix (bHLH) family protein contains Pfam profile: PF00010 helix-loop-helix DNA-binding domain	0.711327	0.00501283
																		A024629_01	At4g35830	aconitate hydratase, cytoplasmic / citrate hydro-lyase / aconitase (ACO) identical to SP|Q42560 Aconitate hydratase, cytoplasmic (EC 4.2.1.3) (Citrate hydro-lyase) (Aconitase) {Arabidopsis thaliana}; contains Pfam profiles PF00330: Aconitase family (aconi	1.16694	0.00504452
																		A001306_01	At1g01710	acyl-CoA thioesterase family protein contains Pfam profiles: PF02551 acyl-CoA thioesterase, PF00027 cyclic nucleotide-binding domain	0.652527	0.00505435
																		A025818_01	At3g57880	C2 domain-containing protein contains INTERPRO:IPR000008 C2 domain	1.01034	0.00506316
																		A002438_01	At1g75410	BEL1-like homeodomain 3 protein (BLH3) identical to BEL1-like homeodomain 3 (GI:13877515) [Arabidopsis thaliana]	0.964962	0.00509623
																		A009139_01	At3g51600	nonspecific lipid transfer protein 5 (LTP5) identical to SP|Q9XFS7 Nonspecific lipid-transfer protein 5 (LTP 5) {Arabidopsis thaliana}	1.39353	0.00511439
																		A020047_01	At2g42500	serine/threonine protein phosphatase PP2A-3 catalytic subunit (PP2A3) identical to SP|Q07100 Serine/threonine protein phosphatase PP2A-3 catalytic subunit (EC 3.1.3.16) {Arabidopsis thaliana}; contains Pfam profile PF00149: Ser/Thr protein phosphatase	0.849715	0.00514241
																		A009212_01	At3g17350	expressed protein	0.987002	0.00514241
																		A001348_01	At1g64090	expressed protein	1.15094	0.00514241
																		A012597_01	At3g54190	expressed protein GTP-binding regulatory protein beta chain, Dictyostelium discoideum, PIR:A47370	0.839489	0.00514815
																		A018667_01	At5g17970	disease resistance protein (TIR-NBS-LRR class), putative	0.865442	0.00514861
																		A001043_01	At1g64740	tubulin alpha-1 chain (TUA1) nearly identical to SP|P11139 Tubulin alpha-1 chain {Arabidopsis thaliana}	0.78798	0.00515321
																		A021240_01	At3g60540	sec61beta family protein similar to SP|P52870 Protein transport protein SEC61 beta 1 subunit {Saccharomyces cerevisiae}; contains Pfam profile PF03911: Sec61beta family	0.811928	0.00517871
																		A019338_01	At5g14680	universal stress protein (USP) family protein similar to ER6 protein [Lycopersicon esculentum] GI:5669654; contains Pfam profile PF00582: universal stress protein family	0.992247	0.00518621
																		A020882_01	At2g20760	expressed protein	0.639154	0.00519013
																		A023698_01	At1g64920	glycosyltransferase family	1.14269	0.00519013
																		A002081_01	At1g65960	glutamate decarboxylase 2 (GAD 2)	0.768033	0.00522735
																		A020107_01	At5g43830	expressed protein similar to auxin down-regulated protein ARG10 [Vigna radiata] GI:2970051, wali7 (aluminum-induced protein) [Triticum aestivum] GI:451193	0.74401	0.00522847
																		A020311_01	At2g30620	histone H1.2 nearly identical to SP|P26569 Histone H1.2 {Arabidopsis thaliana}	0.678024	0.00523408
																		A016215_01	At5g15320	expressed protein predicted protein, Arabidopsis thaliana	0.81978	0.00527302
																		A006935_01	At2g26170	thromboxane-A synthase, putative / cytochrome P450 family protein simiar to Thromboxane-A synthase (TXA synthase) (TXS) (SP:P47787) [Sus scrofa]; contains Pfam profile: PF00067: Cytochrome P450; supported by cDNA: gi_15810029_gb_AY054283.1_	1.52852	0.00528399
																		A019116_01	At5g08060	expressed protein sigma factor F inhibitor spoIIAB, Bacillus megaterium, PIR:B48402	0.893774	0.00529251
																		A020776_01	At3g17800	expressed protein	1.02442	0.00529251
																		A019581_01	At4g02130	glycosyl transferase family 8 protein low similarity to lgtC of Neisseria sp., GenBank accession number U14554, U65788; contains Pfam glycosyl transferase family 8 domain PF01501	1.34366	0.00531365
																		A024483_01	At1g19350	expressed protein	1.76985	0.00531365
																		A025920_01	At5g09810	ACTIN 2/7 (sp|P53492)	0.670477	0.00546166
																		A024045_01	At3g01010	UDP-glucose/GDP-mannose dehydrogenase family protein similar to SP|Q96558 UDP-glucose 6-dehydrogenase (EC 1.1.1.22) (UDP-Glc dehydrogenase) (UDP-GlcDH) (UDPGDH) {Glycine max}; contains Pfam profile PF03720: UDP-glucose/GDP-mannose dehydrogenase family UDP	1.35587	0.00546601
																		A024474_01	At5g66510	bacterial transferase hexapeptide repeat-containing protein contains Pfam profile PF00132: Bacterial transferase hexapeptide (four repeats)	1.12841	0.00546729
																		A022044_01		ESTs, Highly similar to [Segment 1 of 2] 60S RIBOSOMAL PROTEIN L5 [A.thaliana]	0.715432	0.00548335
																		A002534_01	At1g13690	RNA recognition motif (RRM)-containing protein contains Pfam profile: PF00076 RNA recognition motif	0.990083	0.00549925
																		A019630_01	At3g16780	60S ribosomal protein L19 (RPL19B) similar to ribosomal protein L19 GB:CAA45090 from [Homo sapiens]	0.96016	0.00563916
																		A022692_01	At3g56600	phosphatidylinositol 3- and 4-kinase family protein low similarity to 55 kDa type II phosphatidylinositol 4-kinase [Rattus norvegicus] GI:13660755; contains Pfam profile PF00454: Phosphatidylinositol 3- and 4-kinase	0.897371	0.00565509
																		A022015_01	At5g56150	ubiquitin-conjugating enzyme, putative	0.745148	0.00565662
																		A000268_01	At1g47260	bacterial transferase hexapeptide repeat-containing protein contains Pfam profile PF00132: Bacterial transferase hexapeptide (four repeats)	0.712306	0.00565662
																		A008573_01	At2g40300	ferritin, putative similar to ferritin subunit cowpea2 precursor [Vigna unguiculata] GI:2970654; contains Pfam profile PF00210: Ferritin-like domain	0.818755	0.00567736
																		A003808_01	At1g09850	cysteine protease, papain-like (XBCP3) identical to papain-like cysteine peptidase XBCP3 GI:14600257 from [Arabidopsis thaliana]; contains Pfam profiles PF00112: Papain family cysteine protease and PF00396: Granulin	0.941339	0.00568504
																		A017955_01	At5g21105	L-ascorbate oxidase, putative	0.847412	0.00568896
																		A011614_01	At3g14240	subtilase family protein contains similarity to SBT1 GI:1771160 from [Lycopersicon esculentum]	0.77572	0.00574201
																		A019033_01	At5g16030	expressed protein	0.961279	0.0058162
																		A021671_01	At1g23410	ubiquitin extension protein, putative / 40S ribosomal protein S27A (RPS27aA) strong similarity to ubiquitin extension protein (UBQ5) GB:AAA32906 GI:166934 from (Arabidopsis thaliana)	1.05595	0.00598924
																		A010630_01	At3g12060	expressed protein similar to hypothetical protein GB:CAB82953 GI:7340710 from [Arabidopsis thaliana]	1.02859	0.0060539
																		A001229_01	At1g12090	protease inhibitor/seed storage/lipid transfer protein (LTP) family protein similar to 14 kDa polypeptide [Catharanthus roseus] GI:407410; contains Pfam protease inhibitor/seed storage/LTP family domain PF00234	0.97812	0.00609366
																		A001043_01	At1g64740	tubulin alpha-1 chain (TUA1) nearly identical to SP|P11139 Tubulin alpha-1 chain {Arabidopsis thaliana}	0.717443	0.00618127
																		A021048_01	At5g58030	transport protein particle (TRAPP) component Bet3 family protein very strong similarity to SPP30 (Solanum pollinated pistil) [Solanum chacoense] GI:4959712; contains Pfam profile PF04051: Transport protein particle (TRAPP) component, Bet3	1.37283	0.00619533
																		A025712_01	At5g25100	endomembrane protein 70, putative	1.06399	0.00619533
																		A015465_01	At4g37260	myb DNA-binding protein (AtMYB73)	0.698339	0.0062521
																		A023589_01	At2g16400	homeodomain-containing protein	1.56729	0.00631569
																		A004915_01	At1g60140	glycosyl transferase family 20 protein / trehalose-phosphatase family protein contains Pfam profile: PF02358 trehalose-phosphatase	0.901749	0.00631569
																		A009485_01	At3g55730	myb family transcription factor (MYB109) contains Pfam profile: PF00249 myb-like DNA-binding domain	0.945059	0.00631569
																		A024630_01	At1g18540	60S ribosomal protein L6 (RPL6A) similar to 60S ribosomal protein L6 GI:7208784 from [Cicer arietinum]	0.668744	0.00631569
																		A020757_01	At2g18280	tubby-like protein 2 (TULP2) identical to tubby-like protein 2 (GI:27372512) {Arabidopsis thaliana}; similar to phosphodiesterase (GI:467578) [Mus musculus]; similar to Tubby related protein 2 (Tubby-like protein 2) (P4-6 protein) (Fragment) (SP:P46686) [	0.977292	0.00633325
																		A020102_01	At5g02840	myb family transcription factor contains PFAM profile: PF00249 myb-like DNA binding domain	0.72768	0.00635684
																		A024461_01	At4g29350	profilin 2 (PRO2) (PFN2) (PRF2) identical to profilin 2 SP:Q42418 GI:1353772 from [Arabidopsis thaliana]; identical to cDNA profilin (PRF2) GI:9965570	0.687278	0.00637792
																		A008305_01	At2g42840	protodermal factor 1 (PDF1) identical to protodermal factor 1 [Arabidopsis thaliana] gi|4929130|gb|AAD33869	1.18995	0.00640217
																		A019970_01	At1g75170	sec14 cytosolic factor family (phosphoglyceride transfer protein family)	1.05674	0.00649219
																		A019626_01	At3g51820	chlorophyll synthetase, putative	0.948275	0.00649321
																		A016805_01	At5g65610	expressed protein ; expression supported by MPSS	0.640505	0.00661967
																		A011078_01	At3g17390	s-adenosylmethionine synthetase -related	0.984423	0.00662767
																		A023029_01	At5g23810	amino acid transporter family protein similar to amino acid carrier [Ricinus communis] GI:3293031; contains Pfam profile PF01490: Transmembrane amino acid transporter protein	0.977654	0.00663324
																		A020992_01	At4g15545	expressed protein	0.710308	0.00665091
																		A021120_01	At1g70780	expressed protein	1.30698	0.00665693
																		A019654_01	At5g67600	expressed protein	1.12035	0.00666366
																		A019106_01	At5g58230	WD-40 repeat protein (MSI1) contains 6 WD-40 repeats (PF0400); identical to WD-40 repeat protein (SP:O22467) [Arabidopsis thaliana]	0.931332	0.00669258
																		A015995_01	At5g61020	YT521-B-like family protein contains Pfam profile PF04146: YT521-B-like family	0.854466	0.00669258
																		A019591_01	At4g15440	hydroperoxide lyase (HPL1) identical to hydroperoxide lyase GI:3822403 from [Arabidopsis thaliana]	1.33274	0.00669258
																		A012623_01	At3g19760	eukaryotic translation initiation factor 4A, putative / eIF-4A, putative / DEAD box RNA helicase, putative contains DEAD/DEAH helicase domain; similar to RNA helicase GB:CAA09195 from [Arabidopsis thaliana]; identical to cDNA DEAD box RNA helicase, RH2 GI	0.827739	0.00674901
																		A002908_01	At1g52420	glycosyl transferase family 1 protein contains Pfam profile: PF00534 Glycosyl transferases group 1	1.44442	0.00674901
																		A007334_01	At2g14750	adenylylsulfate kinase 1 (AKN1) identical to adenylylsulfate kinase 1, chloroplast precursor (APS kinase, Adenosine-5'phosphosulfate kinase, ATP adenosine-5'- phosphosulfate 3'-phosphotransferase) [Arabidopsis thaliana] SWISS-PROT:Q43295	1.14513	0.00682822
																		A007598_01	At2g44910	homeobox-leucine zipper protein 4 (HB-4) / HD-ZIP protein 4 identical to Homeobox-leucine zipper protein ATHB-4 (HD-ZIP protein ATHB-4) (SP:P92953) [Arabidopsis thaliana]	0.854924	0.00685165
																		A016101_01	At5g45410	expressed protein similar to unknown protein (pir||T05524)	1.13226	0.00690665
																		A025469_01	At2g35860	beta-Ig-H3 domain-containing protein / fasciclin domain-containing protein contains Pfam profile PF02469: Fasciclin domain	0.789168	0.00690665
																		A020780_01	At2g17190	ubiquitin family protein contains INTERPRO:IPR000626 ubiquitin domain	0.859769	0.00691242
																		A020210_01	At1g31970	DEAD/DEAH box helicase, putative similar to p68 RNA helicase [Schizosaccharomyces pombe] GI:173419	0.826045	0.00691877
																		A018000_01	At5g08300	succinyl-CoA ligase [GDP-forming] alpha-chain, mitochondrial, putative / succinyl-CoA synthetase, alpha chain, putative / SCS-alpha, putative identical to SP|P53586 Succinyl-CoA ligase [GDP-forming] alpha-chain, mitochondrial precursor (EC 6.2.1.4) (Succi	0.850393	0.00691877
																		A019187_01	At5g60960	pentatricopeptide (PPR) repeat-containing protein contains Pfam profile PF01535: PPR repeat	1.13474	0.00691877
																		A017360_01	At5g47860	expressed protein	0.722422	0.00696193
																		A020769_01	At3g51370	protein phosphatase 2C, putative / PP2C, putative similar to Ser/Thr protein phosphatase 2C (PP2C6) (GI:15020818) [Arabidopsis thaliana]; similar to protein phosphatase 2C (GI:3608412) [Mesembryanthemum crystallinum]; contains Pfam PF00481 : Protein phosp	0.773767	0.00710024
																		A021807_01	At4g24130	expressed protein	0.84401	0.00711563
																		A015900_01	At5g42090	expressed protein	0.817006	0.00711563
																		A025167_01	At3g14640	cytochrome P450, putative similar to GB:Q05047 from [Catharanthus roseus]	0.78167	0.00711563
																		A011784_01	At3g04790	ribose 5-phosphate isomerase-related similar to ribose-5-phosphate isomerase GI:18654317 from [Spinacia oleracea]	0.815447	0.00711563
																		A023389_01	At2g45860	expressed protein	0.999975	0.00715021
																		A002096_01	At1g74470	geranylgeranyl reductase identical to geranylgeranyl reductase GB:Y14044 [Arabidopsis thaliana] (involvement: chlorophyll, the tocopherol and the phylloquinone pathways Eur J Biochem 1998 Jan 15;251(1-2):413-7)	1.31246	0.00718466
																		A019060_01	At5g20900	expressed protein	0.866935	0.00725328
																		A022987_01	At5g38510	rhomboid family protein contains Pfam profile PF01694: Rhomboid family	0.912992	0.00726962
																		A016325_01	At5g58110	expressed protein predicted proteins, Homo sapiens and Drosophila melanogaster	1.28937	0.00737527
																		A019911_01	At1g50490	ubiquitin-conjugating enzyme 20 (UBC20) nearly identical to ubiquitin-conjugating enzyme UBC20 [Arabidopsis thaliana] GI:22530867; contains Pfam profile PF00179: Ubiquitin-conjugating enzyme	0.606722	0.00741724
																		A001043_01	At1g64740	tubulin alpha-1 chain (TUA1) nearly identical to SP|P11139 Tubulin alpha-1 chain {Arabidopsis thaliana}	0.755439	0.00742404
																		A024536_01	At1g05850	chitinase-like protein 1 (CTL1) similar to class I chitinase GI:7798656 from [Halimolobos perplexa var. perplexa]; contains Pfam profile PF00182: Chitinase class I; identical to cDNA chitinase-like protein 1 (CTL1) CTL1-ELP1 allele GI:17226328	0.803758	0.00742404
																		A007510_01	At2g38840	guanylate-binding family protein similar to SP|Q01514 Interferon-induced guanylate-binding protein 1 (Guanine nucleotide-binding protein 1) (Interferon-gamma inducible protein MAG-1) {Mus musculus}; contains Pfam profile PF02263: Guanylate-binding protein	0.893579	0.00746636
																		A011815_01	At3g05900	neurofilament protein-related similar to NF-180 (GI:632549) [Petromyzon marinus] similar to Neurofilament triplet H protein (200 kDa neurofilament protein) (Neurofilament heavy polypeptide) (NF-H) (Swiss-Prot:P12036) [Homo sapiens]	0.846094	0.00749683
																		A013724_01	At4g33640	expressed protein	0.869916	0.00749683
																		A020065_01	At5g62680	proton-dependent oligopeptide transport (POT) family protein contains Pfam profile: PF00854 POT family	0.910953	0.00749683
																		A020722_01	At3g61790	seven in absentia (SINA) family protein similar to siah-1A protein [Mus musculus] GI:297035; contains Pfam profile PF03145: Seven in absentia protein family	1.22268	0.00749683
																		A013960_01	At4g02770	photosystem I reaction center subunit II, chloroplast, putative / photosystem I 20 kDa subunit, putative / PSI-D, putative (PSAD1) similar to SP|P12353 Photosystem I reaction center subunit II, chloroplast precursor (Photosystem I 20 kDa subunit) (PSI-D)	1.28768	0.00749683
																		A012849_01	At3g42050	vacuolar ATP synthase subunit H family protein identical to probable vacuolar ATP synthase subunit H (EC 3.6.3.14)(V-ATPase H subunit) (Vacuolar proton pump H subunit) (Vacuolar proton pump subunit SFD) SP:Q9LX65 from [Arabidopsis thaliana]; contains Pfam	1.00157	0.00749683
																		A016260_01	At5g37370	pre-mRNA splicing factor PRP38 family protein (SRL1) contains Pfam profile PF03371: PRP38 family	0.765183	0.00760169
																		A003058_01	At1g77180	chromatin protein family contains Pfam domain, PF02731: SKIP/SNW domain found in chromatin proteins.	1.0297	0.00760169
																		A019831_01	At2g45910	protein kinase family protein / U-box domain-containing protein contains Pfam profiles PF00069 Eukaryotic protein kinase domain, PF04564: U-box domain; supported by tandem duplication of (GI:3386604) (TIGR_Ath1:At2g45920) [Arabidopsis thaliana]	0.730796	0.00771077
																		A013192_01	At4g32640	sec23/sec24 transport protein-related	0.921206	0.00771077
																		A020342_01	At2g05630	autophagy 8d (APG8d) identical to autophagy 8d [Arabidopsis thaliana] GI:19912157; contains Pfam profile PF02991: Microtubule associated protein 1A/1B, light chain 3	0.792261	0.00771077
																		A015923_01	At5g24590	turnip crinkle virus-interacting protein / TCV-interacting protein (TIP) contains Pfam PF02365: No apical meristem (NAM) domain; similar to NAC2 (GI:6456751) {Arabidopsis thaliana}; identical to cDNA TIP mRNA, GI:9408600	0.635995	0.00776379
																		A007338_01	At2g29530	mitochondrial import inner membrane translocase (TIM10) identical to mitochondrial import inner membrane translocase subunit Tim10 [Arabidopsis thaliana] Swiss-Prot:Q9ZW33; contains Pfam domain, PF02953: Tim10/DDP family zinc finger	0.750228	0.0078562
																		A020695_01	At4g27280	calcium-binding EF hand family protein similar to EF-hand Ca2+-binding protein CCD1 [Triticum aestivum] GI:9255753; contains INTERPRO:IPR002048 calcium-binding EF-hand domain	1.41306	0.00795073
																		A020629_01	At2g46080	expressed protein	0.898147	0.00802315
																		A020310_01	At2g40830	zinc finger (C3HC4-type RING finger) family protein contains Pfam domain, PF00097: Zinc finger, C3HC4 type (RING finger)	0.959055	0.00805816
																		A014662_01	At4g14540	CCAAT-box binding transcription factor subunit B (NF-YB) (HAP3 ) (AHAP3) family contains Pfam PF00808 : Histone-like transcription factor (CBF/NF-Y) and archaeal histone; similar to LEC1-like protein (GI:22536010) [Phaseolus coccineus]	0.868977	0.00806914
																		A024651_01	At3g54110	plant uncoupling mitochondrial protein (PUMP) identical to plant uncoupling mitochondrial protein [Arabidopsis thaliana] GI:3115108	0.770506	0.00807711
																		A004135_01	At1g24510	T-complex protein 1 epsilon subunit, putative / TCP-1-epsilon, putative / chaperonin, putative identical to SWISS-PROT:O04450- T-complex protein 1, epsilon subunit (TCP-1-epsilon) [Arabidopsis thaliana]; strong similarity to SP|P54411 T-complex protein 1,	0.671902	0.00818252
																		A009134_01	At3g16620	chloroplast outer membrane protein, putative similar to chloroplast protein import component Toc159 [Pisum sativum] GI:8489806, chloroplast outer envelope protein 86 [Pisum sativum] GI:599958, GTP-binding protein [Pisum sativum] GI:576509	0.957329	0.00818757
																		A019940_01	At1g06430	FtsH protease, putative similar to zinc dependent protease GI:7650138 from [Arabidopsis thaliana]	0.921323	0.00818905
																		A017534_01	At5g62360	invertase/pectin methylesterase inhibitor family protein similar to pectinesterase from Arabidosis thaliana SP|Q42534, Lycopersicon esculentum SP|Q43143; contains Pfam profile PF04043: Plant invertase/pectin methylesterase inhibitor	1.27087	0.00832811
																		A018823_01	At5g40960	expressed protein	1.09328	0.00846093
																		A001493_01	At1g35620	thioredoxin family protein similar to SP|Q43116 Protein disulfide isomerase precursor (PDI) (EC 5.3.4.1) {Ricinus communis}; contains Pfam profile PF00085: Thioredoxin	0.758804	0.00848491
																		A007327_01	At2g26080	glycine dehydrogenase [decarboxylating], putative / glycine decarboxylase, putative / glycine cleavage system P-protein, putative strong similarity to SP|P26969 Glycine dehydrogenase [decarboxylating], mitochondrial precursor (EC 1.4.4.2) {Pisum sativum};	1.0029	0.00848714
																		A022782_01	At3g26020	serine/threonine protein phosphatase 2A (PP2A) regulatory subunit B', putative similar to SWISS-PROT:Q28653 serine/threonine protein phosphatase 2A, 56 kDa regulatory subunit, delta isoform (PP2A, B subunit, B' delta isoform, PP2A, B subunit, B56 delta is	0.983849	0.00848714
																		A004039_01		Genomic sequence for Arabidopsis thaliana BAC F1N21 from chromosome I	0.84876	0.00851284
																		A021065_01	At2g37130	peroxidase, putative (ATP2a)	1.26046	0.00851903
																		A019252_01	At5g11060	homeobox protein knotted-1 like 4 (KNAT4) identical to homeobox protein knotted-1 like 4 ( KNAT4) SP:P48001 from [Arabidopsis thaliana]	0.891802	0.00857552
																		A019891_01	At1g15500	chloroplast ADP, ATP carrier protein, putative / ADP, ATP translocase, putative / adenine nucleotide translocase, putative strong similarity to SP|Q39002 Chloroplast ADP,ATP carrier protein 1, chloroplast precursor (ADP/ATP translocase 1) (Adenine nucleot	0.797155	0.00857552
																		A019231_01	At5g58130	RNA recognition motif (RRM)-containing protein	0.728404	0.00858057
																		A026062_01	At3g12560	myb-family transcription factor -related	0.850119	0.00859468
																		A018157_01	At5g62540	ubiquitin-conjugating enzyme 3 (UBC3)	0.927525	0.00860454
																		A010373_01	At3g50930	AAA-type ATPase family protein contains Pfam profile: ATPase family PF00004	0.935164	0.00861566
																		A002393_01	At1g26550	expressed protein	0.762587	0.00861821
																		A020423_01	At2g45790	eukaryotic phosphomannomutase family protein contains Pfam profile: PF03332 eukaryotic phosphomannomutase	0.764357	0.00863492
																		A012818_01	At3g63140	mRNA-binding protein, putative similar to mRNA binding protein precursor (GI:26453355) [Lycopersicon esculentum]	1.14842	0.00865402
																		A003859_01	At1g11850	expressed protein	0.75625	0.00869247
																		A022591_01	At4g09100	zinc finger (C3HC4-type RING finger) family protein contains Pfam profile: PF00097 zinc finger, C3HC4 type (RING finger)	0.673079	0.00877598
																		A009328_01	At3g56880	VQ motif-containing protein contains PF05678: VQ motif	1.18996	0.00877598
																		A005928_01	At1g75630	H+-pumping ATPase 16 kDa proteolipid, vacuolar (ava-p)	1.02717	0.00879086
																		A001046_01	At1g05860	expressed protein	0.643691	0.0087964
																		A024561_01	At1g78900	vacuolar ATP synthase catalytic subunit A / V-ATPase A subunit / vacuolar proton pump alpha subunit / V-ATPase 69 kDa subunit identical to SP|O23654 Vacuolar ATP synthase catalytic subunit A (EC 3.6.3.14) (V-ATPase A subunit) (Vacuolar proton pump alpha s	0.982775	0.00881556
																		A008926_01	At3g51800	metallopeptidase M24 family protein similar to SP|P50580 Proliferation-associated protein 2G4 {Mus musculus}; contains Pfam profile PF00557: metallopeptidase family M24	0.607221	0.00886032
																		A007898_01	At2g36880	S-adenosylmethionine synthetase, putative similar to S-adenosylmethionine synthetase 3 (Methionine adenosyltransferase 3, AdoMet synthetase 3) [Lycopersicon esculentum] SWISS-PROT:P43282	0.644692	0.00887776
																		A019014_01		Arabidopsis thaliana mRNA for sodium sulfate or dicarboxylate transporter, complete cds	1.19934	0.00893465
																		A022952_01	At5g24360	protein kinase family protein / Ire1 homolog-1 (IRE1-1) identical to Ire1 homolog-1 [Arabidopsis thaliana] GI:15277137; cDNA Ire1 homolog-1 GI:15277136;	0.934613	0.00895352
																		A003569_01	At1g04980	thioredoxin family protein similar to SP|Q63081 Protein disulfide isomerase A6 precursor (EC 5.3.4.1) {Rattus norvegicus}; contains Pfam profile PF00085: Thioredoxin	1.60587	0.00895352
																		A011781_01	At3g51920	calmodulin-9 (CAM9) identical to calmodulin 9 GI:5825602 from [Arabidopsis thaliana]; contains Pfam profile PF00036: EF hand	0.675471	0.00896253
																		A018590_01	At5g01960	zinc finger (C3HC4-type RING finger) family protein contains Pfam profile: PF00097 zinc finger, C3HC4 type (RING finger)	0.837899	0.00904929
																		A020407_01	At4g34150	C2 domain-containing protein similar to calcium-dependent protein kinase [Dunaliella tertiolecta] GI:6644464; contains Pfam profile PF00168: C2 domain	0.975857	0.00909864
																		A025631_01	At1g12640	membrane bound O-acyl transferase (MBOAT) family protein low similarity to porcupine from [Xenopus laevis] GI:6714514, GI:6714520, GI:6714518, GI:6714516; contains Pfam profile PF03062: MBOAT family	0.930439	0.00915905
																		A021457_01	At3g19740	AAA-type ATPase family protein contains Pfam domain, PF00004: ATPase, AAA family	1.07287	0.00915905
																		A007290_01	At2g01250	60S ribosomal protein L7 (RPL7B)	0.948559	0.00915905
																		A014663_01	At4g27330	sporocyteless (SPL) identical to sporocyteless SPL (MADS-box related protein) [Arabidopsis thaliana] gi|5566240|gb|AAD45344	0.647257	0.00915905
																		A024442_01	At2g24420	DNA repair ATPase-related contains 2 transmembrane domains; similar to DNA double-strand break repair rad50 ATPase. (Swiss-Prot:O33600) [Sulfolobus acidocaldarius]	0.847579	0.00925053
																		A020435_01	At4g17830	peptidase M20/M25/M40 family protein similar to acetylornithine deacetylase (Acetylornithinase, AO; N-acetylornithinase, NAO) [Dictyostelium discoideum] SWISS-PROT:P54638	1.1268	0.00929264
																		A015778_01	At5g10470	kinesin motor protein-related TH65 protein, Arabidopsis thaliana, EMBL:AJ001729; contains Pfam profile PF00225: Kinesin motor domain	1.23048	0.00929264
																		A019171_01	At5g54680	basic helix-loop-helix (bHLH) family protein similar to unknown protein (pir |B71406)	0.85241	0.00931485
																		A019830_01	At2g45850	DNA-binding family protein contains a AT hook motif (DNA binding motifs with a preference for A/T rich regions), Pfam:PF02178	0.660537	0.00933931
																		A017289_01	At5g18230	transcription regulator NOT2/NOT3/NOT5 family protein contains Pfam domain PF04153: NOT2 / NOT3 / NOT5 family	0.648019	0.0093961
																		A019063_01	At5g10410	epsin N-terminal homology (ENTH) domain-containing protein / clathrin assembly protein-related contains Pfam PF01417: ENTH domain. ENTH (Epsin N-terminal homology) domain; similar to clathrin assembly protein AP180 (GI:6492344) [Xenopus laevis]	0.930376	0.0093961
																		A015108_01	At4g02530	chloroplast thylakoid lumen protein SP:022773 ;TL16_ARATH	0.776981	0.00963409
																		A001041_01	At1g68010	glycerate dehydrogenase / NADH-dependent hydroxypyruvate reductase identical to hydroxypyruvate reductase (HPR) GB:D85339 [Arabidopsis thaliana] (Plant Cell Physiol 1997 Apr;38(4):449-55)	1.19963	0.00972246
																		A001901_01	At1g05720	selenoprotein family protein contains Prosite PS00190: Cytochrome c family heme-binding site signature; similar to 15 kDa selenoprotein (GI:12314088) {Homo sapiens}	0.699015	0.00972246
																		A019681_01	At5g61450	2-phosphoglycerate kinase-related contains weak similarity to 2-phosphoglycerate kinase (GI:467751) [Methanothermus fervidus]	0.933	0.00979049
																		A001711_01	At1g77440	20S proteasome beta subunit C (PBC2) identical to residues 14-204 of 20S proteasome beta subunit PBC2 GB:AAC32069 [Arabidopsis thaliana]	1.0431	0.00993048
																		A025914_01	At5g12250	tubulin beta-6 chain (TUB6) nearly identical to SP|P29514 Tubulin beta-6 chain {Arabidopsis thaliana}	0.908959	0.00993934
																		A010620_01	At3g20240	mitochondrial substrate carrier family protein contains Pfam profile: PF00153 mitochondrial carrier proteins	0.784712	0.00993934
																		A009371_01	At3g51550	protein kinase family protein contains protein kinase domain, Pfam:PF00069	0.672838	0.00993934
																		A018060_01	At5g52840	NADH-ubiquinone oxidoreductase-related contains weak similarity to NADH-ubiquinone oxidoreductase 13 kDa-B subunit (EC 1.6.5.3) (EC 1.6.99.3) (Complex I-13Kd-B) (CI-13Kd-B) (Complex I subunit B13) (Swiss-Prot:Q63362) [Rattus norvegicus]	0.891767	0.00995095
																		A001349_01	At1g32060	phosphoribulokinase (PRK) / phosphopentokinase nearly identical to SP|P25697 Phosphoribulokinase, chloroplast precursor (EC 2.7.1.19) (Phosphopentokinase) (PRKASE) (PRK) {Arabidopsis thaliana}	1.22771	0.00997347
																		A021909_01	At1g57860	60S ribosomal protein L21 -related	0.59046	0.00997347
																		A020101_01	At5g65670	auxin-responsive protein / indoleacetic acid-induced protein 9 (IAA9) identical to SP|Q38827 Auxin-responsive protein IAA9 (Indoleacetic acid-induced protein 9) {Arabidopsis thaliana}	0.821068	0.0101952
																		A016227_01	At5g48540	33 kDa secretory protein-related contains Pfam PF01657: Domain of unknown function, duplicated in 33 KDa secretory proteins	0.945516	0.0102059
																		A019209_01	At5g51110	expressed protein	1.24276	0.0102218
																		A009648_01		Arabidopsis thaliana chromosome 3 BAC T9J14 genomic sequence	0.773927	0.0102275
																		A024615_01	At1g56700	pyrrolidone-carboxylate peptidase family protein similar to Pyrrolidone-carboxylate peptidase (5-oxoprolyl- peptidase) (Pyroglutamyl-peptidase I) (PGP-I) (Pyrase). (Swiss-Prot:O73944) [Pyrococcus furiosus]; similar to Pyrrolidone-carboxylate peptidase (5-	0.615673	0.0102292
																		A023508_01	At2g20090	hypothetical protein	0.822035	0.0102668
[truncated: 323 more rows]

## Sheet: T_NZ
Table S1
[truncated: 1,185 more rows]

## Sheet: P_CH
Table S1
[truncated: 176 more rows]

## Sheet: P_EX
Table S1
[truncated: 164 more rows]

## Sheet: P_NZ
NZ up CH+EX down (321 proteins identified by Wilcoxon text)						NZ down CH+EX up (109 proteins identified by Wilcoxon text)						NZ up CH down (359 proteins identified by t-test)						NZ up EX down (211 proteins identified by t-test)
[truncated: 362 more rows]
